# Supplementary material for: Chamber-enriched gene expression profiles in failing human hearts with reduced ejection fraction
Source: Sci Rep. 2021 Jun 4;11:11839. doi: 10.1038/s41598-021-91214-2 (PMC8178406; doi:10.1038/s41598-021-91214-2)
Supplement: Supplementary file 2 — Supplementary Information 2. [file 41598_2021_91214_MOESM2_ESM.xlsx]

## Sheet: Sheet1
Supplemental Table 3. Heart- and subregion-enriched gene list
Id	TissueSpecific	TissuesAbundant	Chamber FC2 TS Annotation	Chamber FC4 TS Annotation
PERM1		Heart-Abundant;Muscle-Abundant;Uterus-Abundant	Ventricles-Specific
CPTP		Heart-Abundant;Liver-Abundant;Testis-Abundant	Ventricles-Specific
SMIM1		Blood-Abundant;Heart-Abundant;Testis-Abundant	Atria-Specific
NPPA-AS1		Heart-Abundant;Pituitary Gland-Abundant;Testis-Abundant	Atria-Specific	Atria-Specific
NPPA	Heart-Specific	Adipose Tissue-Abundant;Brain-Abundant;Heart-Abundant	Atria-Specific	Atria-Specific
NPPB	Heart-Specific	Brain-Abundant;Heart-Abundant	Atria-Specific	Atria-Specific
VPS13D		Blood Vessel-Abundant;Heart-Abundant;Skin-Abundant	Ventricles-Specific
SLC25A34		Brain-Abundant;Heart-Abundant;Muscle-Abundant	Ventricles-Specific	Ventricles-Specific
PLA2G2A		Blood Vessel-Abundant;Heart-Abundant;Liver-Abundant	RA-Specific
PINK1		Brain-Abundant;Heart-Abundant;Muscle-Abundant	Ventricles-Specific
GPR3		Brain-Abundant;Heart-Abundant;Pituitary Gland-Abundant	Atria-Specific
TRABD2B		Blood Vessel-Abundant;Heart-Abundant;Kidney-Abundant	Atria-Specific	Atria-Specific
C1orf168		Heart-Abundant;Kidney-Abundant;Liver-Abundant	Ventricles-Specific	Ventricles-Specific
LPAR3		Heart-Abundant;Pancreas-Abundant;Testis-Abundant	Atria-Specific
MYBPHL	Heart-Specific	Heart-Abundant;Pituitary Gland-Abundant	Atria-Specific	Atria-Specific
CH17-437K3.1		Brain-Abundant;Heart-Abundant;Spinal Cord-Abundant	RA-Specific	RA-Specific
GJA5		Blood Vessel-Abundant;Heart-Abundant;Lung-Abundant	Atria-Specific	Atria-Specific
TPM3	Muscle-Specific	Blood-Abundant;Heart-Abundant;Muscle-Abundant	Atria-Specific
ITLN1		Adipose Tissue-Abundant;Heart-Abundant;Large Intestine-Abundant	Atria-Specific	Atria-Specific
FCGR3A		Blood-Abundant;Heart-Abundant;Lymphoid Tissue-Abundant	RA-Specific	RA-Specific
MAEL	Testis-Specific	Brain-Abundant;Heart-Abundant;Testis-Abundant	Atria-Specific
NMNAT2		Brain-Abundant;Heart-Abundant;Pituitary Gland-Abundant	Atria-Specific	Atria-Specific
CFH		Blood Vessel-Abundant;Heart-Abundant;Liver-Abundant	RA-Specific,Atria-Specific
NAV1		Adipose Tissue-Abundant;Blood Vessel-Abundant;Heart-Abundant	Ventricles-Specific
LGR6		Blood-Abundant;Blood Vessel-Abundant;Heart-Abundant	RA-Specific
SMYD2	Heart-Specific	Brain-Abundant;Heart-Abundant;Muscle-Abundant	Ventricles-Specific	Ventricles-Specific
PARP1		Brain-Abundant;Heart-Abundant;Spinal Cord-Abundant	Ventricles-Specific
PGBD5		Brain-Abundant;Heart-Abundant;Pancreas-Abundant	Atria-Specific
KCNK1		Brain-Abundant;Heart-Abundant;Spinal Cord-Abundant	Atria-Specific
COLEC11		Heart-Abundant;Liver-Abundant;Ovary-Abundant	RA-Specific
TRIM54		Heart-Abundant;Muscle-Abundant;Testis-Abundant	Ventricles-Specific
LBH		Blood Vessel-Abundant;Heart-Abundant;Lung-Abundant	Ventricles-Specific	Ventricles-Specific
AC109642.1		Heart-Abundant;Lung-Abundant;Thyroid Gland-Abundant	Ventricles-Specific	Ventricles-Specific
LCLAT1		Blood Vessel-Abundant;Esophagus-Abundant;Heart-Abundant	Ventricles-Specific
RHOQ		Blood Vessel-Abundant;Heart-Abundant;Muscle-Abundant	Ventricles-Specific
EFEMP1	Blood Vessel-Specific	Adipose Tissue-Abundant;Blood Vessel-Abundant;Heart-Abundant	RA-Specific
BMP10	Heart-Specific	Heart-Abundant	RA-Specific	RA-Specific
PAIP2B		Brain-Abundant;Heart-Abundant;Spinal Cord-Abundant	Ventricles-Specific
SMYD1		Heart-Abundant;Large Intestine-Abundant;Muscle-Abundant	Ventricles-Specific
ADRA2B		Heart-Abundant;Lymphoid Tissue-Abundant;Muscle-Abundant	Ventricles-Specific
FHL2		Heart-Abundant;Ovary-Abundant;Uterus-Abundant	Ventricles-Specific
AC012360.6		Heart-Abundant;Ovary-Abundant	Ventricles-Specific	Ventricles-Specific
SULT1C4		Brain-Abundant;Heart-Abundant;Ovary-Abundant	Atria-Specific
MARCO		Heart-Abundant;Liver-Abundant;Lung-Abundant	RA-Specific	RA-Specific
MZT2B		Brain-Abundant;Heart-Abundant;Pancreas-Abundant	Ventricles-Specific
TUBA3E		Heart-Abundant;Testis-Abundant	Ventricles-Specific	Ventricles-Specific
RP11-1216L17.1		Heart-Abundant;Prostate Gland-Abundant;Testis-Abundant	RA-Specific	RA-Specific
TUBA3D		Heart-Abundant;Prostate Gland-Abundant;Testis-Abundant	Ventricles-Specific	Ventricles-Specific
MZT2A		Brain-Abundant;Heart-Abundant;Pancreas-Abundant	Ventricles-Specific
NEB	Muscle-Specific	Heart-Abundant;Muscle-Abundant	Atria-Specific	Atria-Specific
KCNJ3		Brain-Abundant;Heart-Abundant;Pituitary Gland-Abundant	Atria-Specific	Atria-Specific
XIRP2		Heart-Abundant;Muscle-Abundant;Testis-Abundant	Ventricles-Specific	Ventricles-Specific
DHRS9		Blood-Abundant;Heart-Abundant;Large Intestine-Abundant	Atria-Specific	Atria-Specific
RP11-171I2.1	Heart-Specific	Heart-Abundant	Ventricles-Specific
ZNF385B		Brain-Abundant;Heart-Abundant;Lung-Abundant	Atria-Specific	Atria-Specific
PPP1R1C		Heart-Abundant;Peripheral Nervous System-Abundant;Testis-Abundant	Ventricles-Specific
INPP1		Esophagus-Abundant;Heart-Abundant;Testis-Abundant	Atria-Specific
STAT4		Blood-Abundant;Heart-Abundant;Testis-Abundant	Atria-Specific	Atria-Specific
ERBB4		Blood Vessel-Abundant;Brain-Abundant;Heart-Abundant	Atria-Specific
EPHA4		Brain-Abundant;Heart-Abundant;Skin-Abundant	Atria-Specific
CTD-2308L22.1		Brain-Abundant;Heart-Abundant	Atria-Specific
AC093642.6		Heart-Abundant	RA-Specific	RA-Specific
CHL1-AS2		Brain-Abundant;Heart-Abundant;Peripheral Nervous System-Abundant	Atria-Specific	Atria-Specific
CHL1		Brain-Abundant;Heart-Abundant;Peripheral Nervous System-Abundant	Atria-Specific
FBLN2		Adipose Tissue-Abundant;Blood Vessel-Abundant;Heart-Abundant	RA-Specific
AC116035.1		Heart-Abundant	Atria-Specific	Atria-Specific
ITGA9		Blood Vessel-Abundant;Heart-Abundant;Thyroid Gland-Abundant	Ventricles-Specific
ULK4		Heart-Abundant;Testis-Abundant;Uterus-Abundant	Atria-Specific	Atria-Specific
LRRC2		Heart-Abundant;Muscle-Abundant;Thyroid Gland-Abundant	Ventricles-Specific
PRSS44	Heart-Specific	Heart-Abundant	Ventricles-Specific	Ventricles-Specific
PRSS42	Heart-Specific	Heart-Abundant	Ventricles-Specific	Ventricles-Specific
MYL3	Heart-Specific	Heart-Abundant;Kidney-Abundant;Muscle-Abundant	Ventricles-Specific	Ventricles-Specific
LSMEM2	Heart-Specific	Heart-Abundant;Peripheral Nervous System-Abundant;Testis-Abundant	Ventricles-Specific
HYAL1		Heart-Abundant;Liver-Abundant;Lymphoid Tissue-Abundant	Ventricles-Specific
CACNA2D2		Brain-Abundant;Heart-Abundant;Lung-Abundant	RA-Specific,Atria-Specific	RA-Specific
TWF2		Blood-Abundant;Heart-Abundant;Muscle-Abundant	Ventricles-Specific
TNNC1		Heart-Abundant;Muscle-Abundant;Peripheral Nervous System-Abundant	Ventricles-Specific
ASB14		Heart-Abundant;Muscle-Abundant	Ventricles-Specific	Ventricles-Specific
SYNPR	Brain-Specific	Brain-Abundant;Heart-Abundant;Spinal Cord-Abundant	Atria-Specific	Atria-Specific
MTRNR2L12		Brain-Abundant;Heart-Abundant;Spinal Cord-Abundant	LV-Specific
GUCA1C		Heart-Abundant;Pancreas-Abundant	Ventricles-Specific	Ventricles-Specific
PHLDB2		Blood Vessel-Abundant;Heart-Abundant;Large Intestine-Abundant	Ventricles-Specific
MYLK-AS1		Heart-Abundant;Pituitary Gland-Abundant;Testis-Abundant	Atria-Specific
KBTBD12		Heart-Abundant;Muscle-Abundant;Pancreas-Abundant	Ventricles-Specific	Ventricles-Specific
CPNE4		Brain-Abundant;Heart-Abundant;Prostate Gland-Abundant	Ventricles-Specific
KY		Heart-Abundant;Pituitary Gland-Abundant;Skin-Abundant	Ventricles-Specific	Ventricles-Specific
CLDN18	Stomach-Specific	Heart-Abundant;Lung-Abundant;Stomach-Abundant	LA-Specific	LA-Specific
NCEH1		Adrenal Gland-Abundant;Brain-Abundant;Heart-Abundant	Ventricles-Specific
RP11-33A14.1	Heart-Specific	Heart-Abundant	LA-Specific	LA-Specific
KCNMB2		Brain-Abundant;Heart-Abundant;Ovary-Abundant	LA-Specific
SMCO1	Heart-Specific	Heart-Abundant;Muscle-Abundant	Ventricles-Specific
RP11-1398P2.1		Blood-Abundant;Heart-Abundant;Lymphoid Tissue-Abundant	Atria-Specific
RP11-774O3.3		Heart-Abundant;Ovary-Abundant;Prostate Gland-Abundant	Atria-Specific
RP11-588F10.1	Heart-Specific	Heart-Abundant	Ventricles-Specific	Ventricles-Specific
SPINK2	Testis-Specific	Heart-Abundant;Testis-Abundant;Vagina-Abundant	Atria-Specific	Atria-Specific
EPHA5		Brain-Abundant;Heart-Abundant	LA-Specific	LA-Specific
PRKG2		Esophagus-Abundant;Heart-Abundant;Small Intestine-Abundant	Atria-Specific	Atria-Specific
SLC39A8		Heart-Abundant;Lung-Abundant;Pancreas-Abundant	Atria-Specific	Atria-Specific
CCDC109B		Adipose Tissue-Abundant;Blood-Abundant;Heart-Abundant	Atria-Specific	Atria-Specific
RP11-380D23.2		Heart-Abundant;Pituitary Gland-Abundant	LA-Specific	LA-Specific
SLC7A11		Brain-Abundant;Heart-Abundant;Spinal Cord-Abundant	Atria-Specific	Atria-Specific
EDNRA		Fallopian Tube-Abundant;Heart-Abundant;Uterus-Abundant	Atria-Specific
RNF175		Blood-Abundant;Brain-Abundant;Heart-Abundant	Atria-Specific	Atria-Specific
SLC12A7		Heart-Abundant;Kidney-Abundant;Liver-Abundant	Ventricles-Specific
UBE2QL1		Brain-Abundant;Heart-Abundant;Muscle-Abundant	Ventricles-Specific
RP11-19O2.1		Heart-Abundant	Ventricles-Specific	Ventricles-Specific
CTD-2353F22.2		Adipose Tissue-Abundant;Brain-Abundant;Heart-Abundant	LV-Specific
C7		Adrenal Gland-Abundant;Heart-Abundant;Ovary-Abundant	RA-Specific
HCN1		Brain-Abundant;Heart-Abundant;Peripheral Nervous System-Abundant	Atria-Specific	Atria-Specific
LUCAT1		Blood-Abundant;Heart-Abundant;Thyroid Gland-Abundant	Atria-Specific
PAM	Heart-Specific	Blood Vessel-Abundant;Heart-Abundant;Uterus-Abundant	Atria-Specific
SPOCK1		Brain-Abundant;Heart-Abundant;Spinal Cord-Abundant	Atria-Specific
MYOT	Muscle-Specific	Brain-Abundant;Heart-Abundant;Muscle-Abundant	LA-Specific
PCDHGA1		Brain-Abundant;Heart-Abundant	Ventricles-Specific
PCDHGC4	Brain-Specific	Brain-Abundant;Heart-Abundant;Pituitary Gland-Abundant	Ventricles-Specific
PCDHGC5		Brain-Abundant;Heart-Abundant	Ventricles-Specific
HAND1		Bladder-Abundant;Heart-Abundant;Large Intestine-Abundant	Ventricles-Specific
SLIT3		Adipose Tissue-Abundant;Blood Vessel-Abundant;Heart-Abundant	Atria-Specific
FGF18		Adipose Tissue-Abundant;Heart-Abundant;Peripheral Nervous System-Abundant	Ventricles-Specific	Ventricles-Specific
HRH2		Blood-Abundant;Heart-Abundant;Stomach-Abundant	Ventricles-Specific
CTC-251I16.1		Blood-Abundant;Brain-Abundant;Heart-Abundant	Ventricles-Specific
COL23A1		Heart-Abundant;Skin-Abundant;Thyroid Gland-Abundant	Ventricles-Specific
LTC4S		Blood Vessel-Abundant;Fallopian Tube-Abundant;Heart-Abundant	RA-Specific
RP3-527G5.1		Heart-Abundant	Ventricles-Specific	Ventricles-Specific
GCNT2		Heart-Abundant;Prostate Gland-Abundant;Stomach-Abundant	Ventricles-Specific	Ventricles-Specific
PHACTR1		Blood-Abundant;Brain-Abundant;Heart-Abundant	Ventricles-Specific
SCUBE3		Blood Vessel-Abundant;Heart-Abundant;Thyroid Gland-Abundant	Ventricles-Specific	Ventricles-Specific
APOBEC2		Heart-Abundant;Muscle-Abundant;Stomach-Abundant	Ventricles-Specific
CRIP3		Brain-Abundant;Heart-Abundant;Testis-Abundant	Ventricles-Specific
COL9A1		Brain-Abundant;Heart-Abundant;Spinal Cord-Abundant	RA-Specific,Atria-Specific	RA-Specific,Atria-Specific
RP11-553A21.3	Heart-Specific	Heart-Abundant	Atria-Specific
PRSS35		Blood Vessel-Abundant;Brain-Abundant;Heart-Abundant	RA-Specific	RA-Specific
RP3-467N11.1		Brain-Abundant;Heart-Abundant;Pituitary Gland-Abundant	Atria-Specific
GRIK2	Brain-Specific	Brain-Abundant;Heart-Abundant;Pituitary Gland-Abundant	Atria-Specific	Atria-Specific
RP11-367G18.1		Heart-Abundant;Muscle-Abundant;Skin-Abundant	LA-Specific	LA-Specific
SLC35F1		Brain-Abundant;Heart-Abundant;Peripheral Nervous System-Abundant	Ventricles-Specific
RP11-532N4.2	Heart-Specific	Heart-Abundant	Ventricles-Specific	Ventricles-Specific
HEY2		Blood Vessel-Abundant;Heart-Abundant;Muscle-Abundant	Ventricles-Specific	Ventricles-Specific
RP11-557H15.4	Heart-Specific	Brain-Abundant;Heart-Abundant;Spinal Cord-Abundant	Atria-Specific	Atria-Specific
RP13-143G15.4	Heart-Specific	Heart-Abundant	Atria-Specific	Atria-Specific
RP3-332B22.1	Heart-Specific	Heart-Abundant	Ventricles-Specific
PDE10A	Brain-Specific	Brain-Abundant;Heart-Abundant;Testis-Abundant	Ventricles-Specific
VWDE		Heart-Abundant;Pituitary Gland-Abundant;Thyroid Gland-Abundant	Atria-Specific	Atria-Specific
CPVL		Blood-Abundant;Heart-Abundant;Lymphoid Tissue-Abundant	Ventricles-Specific	Ventricles-Specific
INMT		Blood Vessel-Abundant;Heart-Abundant;Lung-Abundant	RA-Specific
MYL7	Heart-Specific	Brain-Abundant;Heart-Abundant;Pituitary Gland-Abundant	Atria-Specific	Atria-Specific
GCK		Brain-Abundant;Heart-Abundant;Pituitary Gland-Abundant	Atria-Specific	Atria-Specific
OGDH		Heart-Abundant;Kidney-Abundant;Muscle-Abundant	Ventricles-Specific
WBSCR17		Brain-Abundant;Heart-Abundant;Peripheral Nervous System-Abundant	Ventricles-Specific	Ventricles-Specific
LRRN3		Adrenal Gland-Abundant;Brain-Abundant;Heart-Abundant	Atria-Specific	Atria-Specific
GRM8		Brain-Abundant;Heart-Abundant	Ventricles-Specific	Ventricles-Specific
FAM180A		Blood Vessel-Abundant;Heart-Abundant;Liver-Abundant	Ventricles-Specific	Ventricles-Specific
DGKI		Brain-Abundant;Heart-Abundant;Thyroid Gland-Abundant	Atria-Specific	Atria-Specific
TCAF1P1		Adrenal Gland-Abundant;Heart-Abundant;Ovary-Abundant	Ventricles-Specific
ASB10		Heart-Abundant;Muscle-Abundant	Ventricles-Specific
RP11-1105O14.1	Heart-Specific	Heart-Abundant	Ventricles-Specific	Ventricles-Specific
LPL		Adipose Tissue-Abundant;Heart-Abundant;Mammary Gland-Abundant	Ventricles-Specific
RP11-213G6.2	Heart-Specific	Heart-Abundant	RA-Specific	RA-Specific
CDCA2		Esophagus-Abundant;Heart-Abundant;Testis-Abundant	Ventricles-Specific
ADRA1A	Liver-Specific	Adipose Tissue-Abundant;Heart-Abundant;Liver-Abundant	Ventricles-Specific	Ventricles-Specific
DUSP26		Brain-Abundant;Heart-Abundant;Muscle-Abundant	Ventricles-Specific
SFRP1		Heart-Abundant;Salivary Gland-Abundant;Uterus-Abundant	LA-Specific	LA-Specific
RP11-1081M5.2		Heart-Abundant	Ventricles-Specific	Ventricles-Specific
RP11-1081M5.3		Heart-Abundant;Ovary-Abundant	Ventricles-Specific	Ventricles-Specific
RP11-1081M5.1		Heart-Abundant;Ovary-Abundant	Ventricles-Specific	Ventricles-Specific
RP11-400K9.4		Blood Vessel-Abundant;Heart-Abundant;Ovary-Abundant	Ventricles-Specific	Ventricles-Specific
EYA1		Brain-Abundant;Heart-Abundant;Pituitary Gland-Abundant	Ventricles-Specific
PKIA		Brain-Abundant;Heart-Abundant;Muscle-Abundant	Ventricles-Specific
PDP1		Adrenal Gland-Abundant;Brain-Abundant;Heart-Abundant	Ventricles-Specific
GDF6		Heart-Abundant	Atria-Specific	Atria-Specific
ERICH5		Heart-Abundant;Liver-Abundant;Pancreas-Abundant	Ventricles-Specific	Ventricles-Specific
TMEM65		Brain-Abundant;Heart-Abundant;Muscle-Abundant	Ventricles-Specific
GPT		Heart-Abundant;Large Intestine-Abundant;Liver-Abundant	Ventricles-Specific
FP325317.1		Adipose Tissue-Abundant;Heart-Abundant;Mammary Gland-Abundant	Ventricles-Specific	Ventricles-Specific
RP11-574E24.3		Adipose Tissue-Abundant;Heart-Abundant;Mammary Gland-Abundant	Ventricles-Specific
DPP3P2	Heart-Specific	Heart-Abundant	Ventricles-Specific	Ventricles-Specific
RP11-305L7.6		Adipose Tissue-Abundant;Heart-Abundant	Atria-Specific	Atria-Specific
RP11-308N19.1	Heart-Specific	Heart-Abundant	Ventricles-Specific
PTPN3		Heart-Abundant;Liver-Abundant;Muscle-Abundant	Ventricles-Specific	Ventricles-Specific
ALAD		Adrenal Gland-Abundant;Heart-Abundant;Spinal Cord-Abundant	Ventricles-Specific
ASTN2		Brain-Abundant;Heart-Abundant;Prostate Gland-Abundant	RA-Specific,Atria-Specific
ADAMTSL2		Adrenal Gland-Abundant;Heart-Abundant;Kidney-Abundant	RA-Specific	RA-Specific
FAM163B	Brain-Specific	Brain-Abundant;Heart-Abundant;Liver-Abundant	RA-Specific	RA-Specific
PFKP		Brain-Abundant;Heart-Abundant;Kidney-Abundant	Ventricles-Specific
AKR1C1		Adipose Tissue-Abundant;Heart-Abundant;Liver-Abundant	RA-Specific
RP11-554I8.2		Heart-Abundant;Muscle-Abundant	Ventricles-Specific	Ventricles-Specific
CAMK1D		Blood-Abundant;Brain-Abundant;Heart-Abundant	Atria-Specific	Atria-Specific
FAM21EP	Heart-Specific	Heart-Abundant	Atria-Specific	Atria-Specific
FAM21A		Brain-Abundant;Heart-Abundant;Large Intestine-Abundant	Atria-Specific
LINC00844		Brain-Abundant;Heart-Abundant;Spinal Cord-Abundant	Atria-Specific
PLA2G12B		Heart-Abundant;Liver-Abundant;Small Intestine-Abundant	Atria-Specific	Atria-Specific
MYOZ1	Muscle-Specific	Blood Vessel-Abundant;Heart-Abundant;Muscle-Abundant	RA-Specific	RA-Specific
SLC35G1		Heart-Abundant;Large Intestine-Abundant;Pancreas-Abundant	Atria-Specific
ANKRD2		Heart-Abundant;Kidney-Abundant;Muscle-Abundant	Ventricles-Specific	Ventricles-Specific
SFRP5		Heart-Abundant;Pancreas-Abundant;Peripheral Nervous System-Abundant	Atria-Specific	Atria-Specific
NRAP		Heart-Abundant;Muscle-Abundant	Ventricles-Specific
NANOS1		Brain-Abundant;Heart-Abundant;Muscle-Abundant	Ventricles-Specific
DPYSL4		Brain-Abundant;Heart-Abundant;Spinal Cord-Abundant	Ventricles-Specific
RP11-432J24.5	Heart-Specific	Heart-Abundant	Ventricles-Specific
HBG2	Blood-Specific	Blood-Abundant;Heart-Abundant;Lymphoid Tissue-Abundant	Right-Specific	Right-Specific
CTD-2003C8.2	Muscle-Specific	Heart-Abundant;Muscle-Abundant	RV-Specific	RV-Specific
DKK3		Blood Vessel-Abundant;Brain-Abundant;Heart-Abundant	Atria-Specific
SLC5A12		Heart-Abundant;Kidney-Abundant;Small Intestine-Abundant	RA-Specific,Atria-Specific	RA-Specific,Atria-Specific
BDNF		Blood Vessel-Abundant;Brain-Abundant;Heart-Abundant	Ventricles-Specific	Ventricles-Specific
RAPSN	Muscle-Specific	Heart-Abundant;Muscle-Abundant;Peripheral Nervous System-Abundant	Ventricles-Specific	Ventricles-Specific
MACROD1		Heart-Abundant;Muscle-Abundant;Pancreas-Abundant	Ventricles-Specific
PYGM	Muscle-Specific	Brain-Abundant;Heart-Abundant;Muscle-Abundant	Ventricles-Specific
GAL3ST3		Brain-Abundant;Heart-Abundant;Thyroid Gland-Abundant	Atria-Specific
SLN		Brain-Abundant;Heart-Abundant;Muscle-Abundant	Atria-Specific	Atria-Specific
MIR100HG		Blood Vessel-Abundant;Heart-Abundant	RA-Specific
NTM		Brain-Abundant;Heart-Abundant;Spinal Cord-Abundant	RA-Specific,Atria-Specific	Atria-Specific
RP11-598F7.6		Brain-Abundant;Heart-Abundant	Ventricles-Specific
AKAP3	Testis-Specific	Heart-Abundant;Spinal Cord-Abundant;Testis-Abundant	Atria-Specific	Atria-Specific
KCNA5		Blood Vessel-Abundant;Brain-Abundant;Heart-Abundant	Atria-Specific	Atria-Specific
RP5-940J5.9		Blood-Abundant;Heart-Abundant;Muscle-Abundant	Right-Specific	Right-Specific
ART4		Blood Vessel-Abundant;Heart-Abundant;Liver-Abundant	RA-Specific
KCNJ8		Heart-Abundant;Liver-Abundant;Pancreas-Abundant	Ventricles-Specific
RASSF8		Heart-Abundant;Spinal Cord-Abundant;Testis-Abundant	Atria-Specific
PPFIBP1		Blood Vessel-Abundant;Heart-Abundant;Ovary-Abundant	Ventricles-Specific
CPNE8		Adipose Tissue-Abundant;Heart-Abundant;Liver-Abundant	Atria-Specific
PFKM		Brain-Abundant;Heart-Abundant;Muscle-Abundant	Ventricles-Specific
METTL7B		Heart-Abundant;Liver-Abundant;Small Intestine-Abundant	Atria-Specific	Atria-Specific
GRIP1		Heart-Abundant;Pituitary Gland-Abundant;Skin-Abundant	Atria-Specific
LINC01479	Heart-Specific	Heart-Abundant	Atria-Specific
RP11-81H14.2		Blood-Abundant;Heart-Abundant;Lymphoid Tissue-Abundant	Atria-Specific	Atria-Specific
OTOGL	Heart-Specific	Heart-Abundant	Atria-Specific	Atria-Specific
RP11-693J15.4		Heart-Abundant;Lymphoid Tissue-Abundant	Atria-Specific	Atria-Specific
SVOP		Brain-Abundant;Heart-Abundant;Pituitary Gland-Abundant	Ventricles-Specific	Ventricles-Specific
MYL2		Blood-Abundant;Heart-Abundant;Muscle-Abundant	Ventricles-Specific	Ventricles-Specific
LINC01405		Heart-Abundant;Muscle-Abundant	Ventricles-Specific	Ventricles-Specific
ADAM1B		Heart-Abundant	Ventricles-Specific
TMEM116		Heart-Abundant;Kidney-Abundant;Testis-Abundant	Ventricles-Specific
TBX5	Heart-Specific	Esophagus-Abundant;Heart-Abundant;Lung-Abundant	Atria-Specific
GJA3	Heart-Specific	Heart-Abundant	Ventricles-Specific
FAM216B	Heart-Specific	Heart-Abundant;Uterus-Abundant	Atria-Specific	Atria-Specific
RP11-290D2.6		Adipose Tissue-Abundant;Heart-Abundant;Uterus-Abundant	LA-Specific
LINC00282	Brain-Specific	Blood-Abundant;Brain-Abundant;Heart-Abundant	Atria-Specific	Atria-Specific
GPR183		Blood-Abundant;Heart-Abundant;Lymphoid Tissue-Abundant	Atria-Specific
METTL21EP		Heart-Abundant	Ventricles-Specific
F10		Heart-Abundant;Liver-Abundant;Uterus-Abundant	Atria-Specific
MYH6	Heart-Specific	Heart-Abundant;Muscle-Abundant;Pituitary Gland-Abundant	Atria-Specific
MYH7		Brain-Abundant;Heart-Abundant;Muscle-Abundant	Ventricles-Specific	Ventricles-Specific
Metazoa_SRP_14_-_2		Blood-Abundant;Brain-Abundant;Heart-Abundant	LA-Specific	LA-Specific
VASH1		Brain-Abundant;Heart-Abundant;Spinal Cord-Abundant	Atria-Specific
ASB2		Heart-Abundant;Large Intestine-Abundant;Muscle-Abundant	Ventricles-Specific
ASPG		Esophagus-Abundant;Heart-Abundant;Liver-Abundant	Atria-Specific
AC009878.2	Heart-Specific	Heart-Abundant	Atria-Specific	Atria-Specific
GABRB3		Brain-Abundant;Heart-Abundant;Pituitary Gland-Abundant	Atria-Specific	Atria-Specific
GJD2		Heart-Abundant;Pancreas-Abundant;Pituitary Gland-Abundant	Atria-Specific	Atria-Specific
C15orf41	Heart-Specific	Heart-Abundant;Uterus-Abundant;Vagina-Abundant	Ventricles-Specific	Ventricles-Specific
GNB5		Brain-Abundant;Heart-Abundant;Ovary-Abundant	Atria-Specific
ALDH1A2		Heart-Abundant;Testis-Abundant;Uterus-Abundant	RA-Specific
SMAD6		Heart-Abundant;Lung-Abundant;Thyroid Gland-Abundant	RA-Specific
HCN4		Brain-Abundant;Heart-Abundant;Testis-Abundant	RA-Specific
REC114	Testis-Specific	Heart-Abundant;Testis-Abundant	RA-Specific	RA-Specific
LMAN1L		Heart-Abundant;Lymphoid Tissue-Abundant;Prostate Gland-Abundant	Atria-Specific	Atria-Specific
RP11-414J4.2		Heart-Abundant;Lymphoid Tissue-Abundant;Prostate Gland-Abundant	Atria-Specific
LINGO1	Brain-Specific	Brain-Abundant;Heart-Abundant;Spinal Cord-Abundant	Atria-Specific	Atria-Specific
CIB2		Brain-Abundant;Heart-Abundant;Testis-Abundant	Atria-Specific
ADAMTS7		Blood Vessel-Abundant;Heart-Abundant;Peripheral Nervous System-Abundant	Atria-Specific
TM6SF1		Blood-Abundant;Heart-Abundant;Muscle-Abundant	Atria-Specific
ZNF710		Blood-Abundant;Heart-Abundant;Pancreas-Abundant	Ventricles-Specific
RP11-617F23.1		Brain-Abundant;Heart-Abundant;Muscle-Abundant	Ventricles-Specific
IDH2		Heart-Abundant;Liver-Abundant;Muscle-Abundant	Ventricles-Specific
RPL3L		Heart-Abundant;Muscle-Abundant;Testis-Abundant	Ventricles-Specific
GSG1L		Blood Vessel-Abundant;Brain-Abundant;Heart-Abundant	Atria-Specific	Atria-Specific
RP11-57A19.2		Heart-Abundant	Ventricles-Specific
CRNDE	Testis-Specific	Heart-Abundant;Salivary Gland-Abundant;Testis-Abundant	Ventricles-Specific	Ventricles-Specific
IRX5		Heart-Abundant;Mammary Gland-Abundant;Skin-Abundant	Ventricles-Specific	Ventricles-Specific
IRX6		Adipose Tissue-Abundant;Heart-Abundant;Skin-Abundant	Ventricles-Specific	Ventricles-Specific
NDRG4		Adrenal Gland-Abundant;Brain-Abundant;Heart-Abundant	Ventricles-Specific
DHODH	Liver-Specific	Heart-Abundant;Liver-Abundant;Muscle-Abundant	Atria-Specific
HPR	Liver-Specific	Brain-Abundant;Heart-Abundant;Liver-Abundant	Ventricles-Specific	Ventricles-Specific
LDHD		Heart-Abundant;Liver-Abundant;Muscle-Abundant	Ventricles-Specific
SMTNL2	Muscle-Specific	Heart-Abundant;Kidney-Abundant;Muscle-Abundant	Ventricles-Specific
CHRNE		Blood-Abundant;Heart-Abundant;Pituitary Gland-Abundant	Atria-Specific	Atria-Specific
C17orf107		Blood-Abundant;Heart-Abundant;Pituitary Gland-Abundant	Atria-Specific	Atria-Specific
ENO3	Muscle-Specific	Heart-Abundant;Liver-Abundant;Muscle-Abundant	Ventricles-Specific
ACADVL		Heart-Abundant;Liver-Abundant;Muscle-Abundant	Ventricles-Specific
FGF11		Adrenal Gland-Abundant;Heart-Abundant;Skin-Abundant	Atria-Specific
NTN1		Blood Vessel-Abundant;Esophagus-Abundant;Heart-Abundant	Atria-Specific	Atria-Specific
VTN	Liver-Specific	Adrenal Gland-Abundant;Heart-Abundant;Liver-Abundant	Ventricles-Specific
RHBDL3		Brain-Abundant;Heart-Abundant;Spinal Cord-Abundant	Atria-Specific	Atria-Specific
CTC-296K1.4		Blood Vessel-Abundant;Heart-Abundant;Large Intestine-Abundant	Atria-Specific	Atria-Specific
MYL4	Heart-Specific	Blood-Abundant;Heart-Abundant;Testis-Abundant	Atria-Specific	Atria-Specific
NGFR	Peripheral Nervous System-Specific	Adipose Tissue-Abundant;Heart-Abundant;Peripheral Nervous System-Abundant	RA-Specific
KCNJ2-AS1		Heart-Abundant;Muscle-Abundant;Spinal Cord-Abundant	Ventricles-Specific
KCNJ2		Heart-Abundant;Lymphoid Tissue-Abundant;Spinal Cord-Abundant	Ventricles-Specific
GRIN2C	Brain-Specific	Brain-Abundant;Heart-Abundant;Thyroid Gland-Abundant	Atria-Specific	Atria-Specific
MYADML2	Muscle-Specific	Brain-Abundant;Heart-Abundant;Muscle-Abundant	Ventricles-Specific	Ventricles-Specific
AC137723.5		Brain-Abundant;Heart-Abundant	Ventricles-Specific	Ventricles-Specific
L3MBTL4		Heart-Abundant;Skin-Abundant;Testis-Abundant	Atria-Specific	Atria-Specific
RP11-64C12.8	Heart-Specific	Heart-Abundant	Atria-Specific
MIR133A1HG		Heart-Abundant;Muscle-Abundant	Atria-Specific
RP11-621L6.3	Heart-Specific	Brain-Abundant;Heart-Abundant;Spinal Cord-Abundant	Atria-Specific	Atria-Specific
RP11-958F21.1	Heart-Specific	Heart-Abundant	Atria-Specific	Atria-Specific
CHST9		Heart-Abundant;Pancreas-Abundant;Salivary Gland-Abundant	Ventricles-Specific	Ventricles-Specific
DSC1	Skin-Specific	Heart-Abundant;Skin-Abundant	Atria-Specific	Atria-Specific
FHOD3	Heart-Specific	Adrenal Gland-Abundant;Heart-Abundant;Muscle-Abundant	Ventricles-Specific
SMAD7		Adipose Tissue-Abundant;Blood Vessel-Abundant;Heart-Abundant	RA-Specific
SHD		Brain-Abundant;Heart-Abundant;Large Intestine-Abundant	Atria-Specific	Atria-Specific
TMEM38A	Muscle-Specific	Brain-Abundant;Heart-Abundant;Muscle-Abundant	Ventricles-Specific
HAMP	Liver-Specific	Heart-Abundant;Liver-Abundant;Spinal Cord-Abundant	RA-Specific	RA-Specific
AC002398.12		Heart-Abundant;Large Intestine-Abundant;Muscle-Abundant	Ventricles-Specific	Ventricles-Specific
HSPB6		Adipose Tissue-Abundant;Heart-Abundant;Muscle-Abundant	Ventricles-Specific
ECH1		Heart-Abundant;Liver-Abundant;Muscle-Abundant	Ventricles-Specific
GIPR		Heart-Abundant;Stomach-Abundant;Uterus-Abundant	Atria-Specific
TNNI3	Heart-Specific	Heart-Abundant;Muscle-Abundant;Testis-Abundant	Ventricles-Specific
SBK2	Heart-Specific	Heart-Abundant;Testis-Abundant	Atria-Specific	Atria-Specific
SBK3	Heart-Specific	Heart-Abundant;Muscle-Abundant	Atria-Specific
CHGB		Brain-Abundant;Heart-Abundant;Pituitary Gland-Abundant	Atria-Specific	Atria-Specific
CFAP61		Heart-Abundant;Muscle-Abundant;Testis-Abundant	Ventricles-Specific	Ventricles-Specific
ACSS1		Heart-Abundant;Pancreas-Abundant;Stomach-Abundant	Ventricles-Specific
ASIP		Heart-Abundant;Ovary-Abundant;Uterus-Abundant	Ventricles-Specific	Ventricles-Specific
MYH7B	Heart-Specific	Heart-Abundant;Muscle-Abundant;Testis-Abundant	Ventricles-Specific
GHRH		Brain-Abundant;Heart-Abundant	Atria-Specific	Atria-Specific
VSTM2L		Brain-Abundant;Heart-Abundant;Lymphoid Tissue-Abundant	Atria-Specific	Atria-Specific
DBNDD2		Brain-Abundant;Heart-Abundant;Spinal Cord-Abundant	Ventricles-Specific
AP001046.5		Heart-Abundant;Pituitary Gland-Abundant;Skin-Abundant	RA-Specific
FAM207A		Blood Vessel-Abundant;Heart-Abundant;Muscle-Abundant	Ventricles-Specific
DGCR6		Brain-Abundant;Heart-Abundant;Muscle-Abundant	Ventricles-Specific
SGSM1		Brain-Abundant;Heart-Abundant;Pituitary Gland-Abundant	Atria-Specific	Atria-Specific
GCAT		Heart-Abundant;Liver-Abundant;Pancreas-Abundant	Ventricles-Specific
FBLN1		Heart-Abundant;Uterus-Abundant;Vagina-Abundant	RA-Specific
NLGN4X		Brain-Abundant;Heart-Abundant;Ovary-Abundant	RA-Specific
BMX		Adipose Tissue-Abundant;Blood-Abundant;Heart-Abundant	RA-Specific,Atria-Specific
KLHL34		Heart-Abundant;Muscle-Abundant	Ventricles-Specific
LINC01186	Heart-Specific	Heart-Abundant	Ventricles-Specific
PRR32	Heart-Specific	Heart-Abundant	Atria-Specific	Atria-Specific
APLN		Brain-Abundant;Heart-Abundant;Spinal Cord-Abundant	Ventricles-Specific
IGSF1	Pituitary Gland-Specific	Brain-Abundant;Heart-Abundant;Pituitary Gland-Abundant	RA-Specific
SMIM10L2B		Brain-Abundant;Heart-Abundant;Spinal Cord-Abundant	Atria-Specific
MT-ATP8		Brain-Abundant;Heart-Abundant;Muscle-Abundant	RA-Specific
