# Supplementary material for: Chamber-enriched gene expression profiles in failing human hearts with reduced ejection fraction
Source: Sci Rep. 2021 Jun 4;11:11839. doi: 10.1038/s41598-021-91214-2 (PMC8178406; doi:10.1038/s41598-021-91214-2)
Supplement: Supplementary file 3 — Supplementary Information 3. [file 41598_2021_91214_MOESM3_ESM.xlsx]

## Sheet: Sheet1
Supplemental Table 4. Cell type enriched genes in NF heart tissue defined by snRNA-Seq
gene	p_val	avg_logFC	pct.1	pct.2	p_val_adj	cluster
RYR2	0	3.86815	0.987	0.382	0	Cardiomyocytes
TTN	0	3.35764	0.997	0.51	0	Cardiomyocytes
FGF12	0	3.19164	0.902	0.164	0	Cardiomyocytes
RBM20	0	3.05935	0.916	0.06	0	Cardiomyocytes
CTNNA3	0	2.97249	0.925	0.132	0	Cardiomyocytes
SORBS2	0	2.96901	0.938	0.173	0	Cardiomyocytes
MLIP	0	2.96581	0.896	0.09	0	Cardiomyocytes
FHL2	0	2.80736	0.843	0.153	0	Cardiomyocytes
CDH2	0	2.73963	0.861	0.076	0	Cardiomyocytes
TECRL	0	2.68027	0.891	0.065	0	Cardiomyocytes
LDB3	0	2.65833	0.975	0.127	0	Cardiomyocytes
MYBPC3	0	2.6024	0.987	0.205	0	Cardiomyocytes
NEBL	0	2.56846	0.972	0.123	0	Cardiomyocytes
MYOM1	0	2.56015	0.888	0.118	0	Cardiomyocytes
FHOD3	0	2.49616	0.814	0.033	0	Cardiomyocytes
AKAP6	0	2.45926	0.798	0.056	0	Cardiomyocytes
MYOM2	0	2.41148	0.799	0.052	0	Cardiomyocytes
EFNA5	0	2.40875	0.794	0.042	0	Cardiomyocytes
SLC8A1	0	2.38124	0.947	0.413	0	Cardiomyocytes
TRDN-AS1	0	2.3804	0.766	0.044	0	Cardiomyocytes
DMD	0	2.37915	0.897	0.46	0	Cardiomyocytes
ERBB4	0	2.35714	0.776	0.051	0	Cardiomyocytes
CACNB2	0	2.34835	0.836	0.091	0	Cardiomyocytes
GALNT17	0	2.34528	0.745	0.022	0	Cardiomyocytes
PDLIM5	0	2.32414	0.938	0.319	0	Cardiomyocytes
ANKRD1	0	2.32233	0.861	0.121	0	Cardiomyocytes
PCDH7	0	2.27428	0.699	0.076	0	Cardiomyocytes
PALLD	0	2.27224	0.904	0.267	0	Cardiomyocytes
ESRRG	0	2.2339	0.749	0.045	0	Cardiomyocytes
CHRM2	0	2.20743	0.727	0.026	0	Cardiomyocytes
TRDN	0	2.20032	0.799	0.045	0	Cardiomyocytes
SGCD	0	2.18961	0.865	0.212	0	Cardiomyocytes
SORBS1	0	2.18298	0.919	0.212	0	Cardiomyocytes
ACTN2	0	2.17721	0.854	0.087	0	Cardiomyocytes
CMYA5	0	2.17013	0.892	0.11	0	Cardiomyocytes
CACNA1C	0	2.15901	0.91	0.311	0	Cardiomyocytes
PDE4DIP	0	2.15337	0.92	0.216	0	Cardiomyocytes
CCSER1	0	2.15147	0.744	0.063	0	Cardiomyocytes
PPP1R12B	0	2.13446	0.874	0.264	0	Cardiomyocytes
MYO18B	0	2.12655	0.695	0.021	0	Cardiomyocytes
THSD4	0	2.12611	0.766	0.081	0	Cardiomyocytes
NCAM1	0	2.1255	0.793	0.052	0	Cardiomyocytes
AC138305.1	0	2.10109	0.643	0.022	0	Cardiomyocytes
PKP2	0	2.06944	0.821	0.066	0	Cardiomyocytes
DPY19L2	0	2.06457	0.85	0.05	0	Cardiomyocytes
TENM2	0	2.05984	0.717	0.029	0	Cardiomyocytes
NEXN	0	2.03134	0.876	0.202	0	Cardiomyocytes
RCAN2	0	2.00504	0.806	0.108	0	Cardiomyocytes
SPHKAP	0	1.98698	0.651	0.019	0	Cardiomyocytes
MYOZ2	0	1.97489	0.754	0.061	0	Cardiomyocytes
OBSCN	0	1.96548	0.768	0.052	0	Cardiomyocytes
TNNT2	0	1.96189	0.953	0.242	0	Cardiomyocytes
C15orf41	0	1.93892	0.775	0.118	0	Cardiomyocytes
PDZRN3	0	1.91341	0.78	0.122	0	Cardiomyocytes
MYL7	0	1.87609	0.43	0.051	0	Cardiomyocytes
TACC2	0	1.87506	0.804	0.084	0	Cardiomyocytes
MTUS2	0	1.87425	0.686	0.034	0	Cardiomyocytes
CDH13	0	1.8663	0.791	0.129	0	Cardiomyocytes
TMEM178B	0	1.86588	0.637	0.023	0	Cardiomyocytes
ANK2	0	1.8253	0.783	0.152	0	Cardiomyocytes
DPF3	0	1.82301	0.646	0.022	0	Cardiomyocytes
MYH6	0	1.80156	0.549	0.046	0	Cardiomyocytes
PPARGC1A	0	1.79128	0.661	0.038	0	Cardiomyocytes
PLCXD3	0	1.78686	0.765	0.111	0	Cardiomyocytes
AC011287.1	0	1.77015	0.614	0.045	0	Cardiomyocytes
LARGE1	0	1.7691	0.761	0.234	0	Cardiomyocytes
PDE3A	0	1.76802	0.89	0.322	0	Cardiomyocytes
MYH7B	0	1.7257	0.672	0.023	0	Cardiomyocytes
DTNA	0	1.70429	0.806	0.125	0	Cardiomyocytes
ABLIM1	0	1.7002	0.952	0.418	0	Cardiomyocytes
LMO7	0	1.67452	0.773	0.068	0	Cardiomyocytes
MAGI1	0	1.66163	0.878	0.264	0	Cardiomyocytes
RNF150	0	1.65552	0.664	0.062	0	Cardiomyocytes
PRKAA2	0	1.64565	0.677	0.031	0	Cardiomyocytes
MYPN	0	1.62832	0.604	0.019	0	Cardiomyocytes
PHACTR1	0	1.62613	0.697	0.097	0	Cardiomyocytes
VWC2	0	1.61691	0.553	0.009	0	Cardiomyocytes
CPEB4	0	1.59714	0.76	0.144	0	Cardiomyocytes
PLCL1	0	1.59322	0.853	0.23	0	Cardiomyocytes
ACOT11	0	1.58205	0.643	0.02	0	Cardiomyocytes
NRAP	0	1.58085	0.646	0.03	0	Cardiomyocytes
PACRG	0	1.5673	0.61	0.038	0	Cardiomyocytes
PPP1R9A	0	1.55408	0.624	0.025	0	Cardiomyocytes
MYH7	0	1.53421	0.927	0.366	0	Cardiomyocytes
FBXO32	0	1.53229	0.624	0.065	0	Cardiomyocytes
MITF	0	1.53085	0.75	0.142	0	Cardiomyocytes
RALYL	0	1.52104	0.465	0.024	0	Cardiomyocytes
MYOCD	0	1.51906	0.531	0.016	0	Cardiomyocytes
NCKAP5	0	1.51269	0.625	0.065	0	Cardiomyocytes
ADPRHL1	0	1.50843	0.649	0.029	0	Cardiomyocytes
HAND2-AS1	0	1.4869	0.67	0.073	0	Cardiomyocytes
SRL	0	1.48093	0.604	0.017	0	Cardiomyocytes
ATP2A2	0	1.47061	0.752	0.206	0	Cardiomyocytes
CADPS	0	1.46236	0.522	0.015	0	Cardiomyocytes
WNK2	0	1.45619	0.594	0.015	0	Cardiomyocytes
FBN2	0	1.44781	0.449	0.026	0	Cardiomyocytes
EXOC6B	0	1.44384	0.841	0.394	0	Cardiomyocytes
MAST4	0	1.44103	0.814	0.288	0	Cardiomyocytes
ADCY5	0	1.43588	0.653	0.052	0	Cardiomyocytes
HOMER1	0	1.43532	0.6	0.04	0	Cardiomyocytes
INPP4B	0	1.43396	0.733	0.147	0	Cardiomyocytes
SGCG	0	1.4293	0.56	0.014	0	Cardiomyocytes
XPR1	0	1.41325	0.75	0.229	0	Cardiomyocytes
MACROD2	0	1.41219	0.505	0.038	0	Cardiomyocytes
STK33	0	1.40697	0.564	0.014	0	Cardiomyocytes
CCDC141	0	1.40574	0.625	0.053	0	Cardiomyocytes
KIF21A	0	1.40273	0.614	0.034	0	Cardiomyocytes
MYLK3	0	1.40216	0.573	0.016	0	Cardiomyocytes
FYB2	0	1.40129	0.509	0.012	0	Cardiomyocytes
AC018464.1	0	1.39877	0.542	0.016	0	Cardiomyocytes
MYOM3	0	1.39604	0.544	0.01	0	Cardiomyocytes
ADRA1A	0	1.37178	0.505	0.01	0	Cardiomyocytes
XIRP2	0	1.37147	0.54	0.043	0	Cardiomyocytes
FILIP1	0	1.37041	0.778	0.265	0	Cardiomyocytes
TPM1	0	1.36208	0.926	0.354	0	Cardiomyocytes
PPP1R13B	0	1.35972	0.657	0.084	0	Cardiomyocytes
MICAL3	0	1.35861	0.643	0.09	0	Cardiomyocytes
LRRC2	0	1.35045	0.547	0.016	0	Cardiomyocytes
PPM1K	0	1.34773	0.675	0.073	0	Cardiomyocytes
SLC1A3	0	1.34568	0.721	0.074	0	Cardiomyocytes
SMYD1	0	1.34462	0.562	0.013	0	Cardiomyocytes
RGS6	0	1.3439	0.667	0.052	0	Cardiomyocytes
ROR1	0	1.34315	0.713	0.168	0	Cardiomyocytes
GREB1L	0	1.34202	0.495	0.024	0	Cardiomyocytes
ANK3	0	1.34141	0.719	0.099	0	Cardiomyocytes
FRY	0	1.33775	0.784	0.26	0	Cardiomyocytes
JPH2	0	1.32578	0.544	0.011	0	Cardiomyocytes
HSPB7	0	1.30449	0.758	0.13	0	Cardiomyocytes
ANO5	0	1.30428	0.538	0.02	0	Cardiomyocytes
VCL	0	1.29029	0.746	0.193	0	Cardiomyocytes
RBFOX1	0	1.28909	0.732	0.159	0	Cardiomyocytes
SAMD4A	0	1.27868	0.788	0.249	0	Cardiomyocytes
CKMT2	0	1.27834	0.569	0.025	0	Cardiomyocytes
AQP7	0	1.27555	0.562	0.027	0	Cardiomyocytes
CTNND2	0	1.27315	0.442	0.021	0	Cardiomyocytes
FBXO40	0	1.26878	0.519	0.011	0	Cardiomyocytes
GAS2	0	1.26817	0.556	0.031	0	Cardiomyocytes
PIP5K1B	0	1.268	0.575	0.039	0	Cardiomyocytes
SCN5A	0	1.26723	0.501	0.013	0	Cardiomyocytes
GCNT2	0	1.2617	0.53	0.028	0	Cardiomyocytes
FHIT	0	1.25874	0.775	0.256	0	Cardiomyocytes
CASQ2	0	1.25234	0.56	0.033	0	Cardiomyocytes
SAMD12	0	1.25122	0.494	0.032	0	Cardiomyocytes
DGKG	0	1.25005	0.492	0.024	0	Cardiomyocytes
TRIM54	0	1.24619	0.573	0.019	0	Cardiomyocytes
POPDC2	0	1.24298	0.567	0.02	0	Cardiomyocytes
B4GALNT3	0	1.24226	0.485	0.016	0	Cardiomyocytes
RRAD	0	1.2255	0.39	0.02	0	Cardiomyocytes
MPP3	0	1.21636	0.509	0.024	0	Cardiomyocytes
FAM129A	0	1.21571	0.705	0.179	0	Cardiomyocytes
KCND3	0	1.21418	0.485	0.021	0	Cardiomyocytes
PXDNL	0	1.21387	0.788	0.298	0	Cardiomyocytes
KLHL7	0	1.2135	0.603	0.085	0	Cardiomyocytes
PDK4	0	1.2129	0.676	0.289	0	Cardiomyocytes
CAMK2D	0	1.2119	0.854	0.391	0	Cardiomyocytes
NDRG4	0	1.21032	0.52	0.018	0	Cardiomyocytes
PPP1R1C	0	1.20696	0.464	0.013	0	Cardiomyocytes
RBM24	0	1.19791	0.532	0.013	0	Cardiomyocytes
GPAT3	0	1.19677	0.496	0.033	0	Cardiomyocytes
CYP2J2	0	1.19558	0.5	0.008	0	Cardiomyocytes
AC098617.1	0	1.18534	0.471	0.027	0	Cardiomyocytes
SLC4A3	0	1.18371	0.53	0.021	0	Cardiomyocytes
VLDLR-AS1	0	1.18198	0.434	0.031	0	Cardiomyocytes
PATJ	0	1.17871	0.688	0.164	0	Cardiomyocytes
DES	0	1.17713	0.862	0.253	0	Cardiomyocytes
LINC01505	0	1.17073	0.428	0.024	0	Cardiomyocytes
MGAT4C	0	1.16469	0.388	0.02	0	Cardiomyocytes
VWA8	0	1.16423	0.696	0.193	0	Cardiomyocytes
HACD1	0	1.15968	0.524	0.017	0	Cardiomyocytes
CADM1	0	1.15832	0.553	0.06	0	Cardiomyocytes
MIR1-1HG	0	1.15517	0.451	0.009	0	Cardiomyocytes
RETREG1	0	1.15461	0.556	0.059	0	Cardiomyocytes
PLN	0	1.15391	0.542	0.047	0	Cardiomyocytes
AC002066.1	0	1.15342	0.417	0.025	0	Cardiomyocytes
CACNA2D3	0	1.1457	0.524	0.078	0	Cardiomyocytes
CERS6	0	1.13947	0.735	0.175	0	Cardiomyocytes
HECW2	0	1.13373	0.531	0.062	0	Cardiomyocytes
ALPK2	0	1.1307	0.443	0.011	0	Cardiomyocytes
ACACB	0	1.12151	0.695	0.149	0	Cardiomyocytes
PSD3	0	1.12053	0.82	0.414	0	Cardiomyocytes
LMOD2	0	1.1199	0.483	0.026	0	Cardiomyocytes
ATP1A2	0	1.11807	0.494	0.025	0	Cardiomyocytes
GRIP2	0	1.11375	0.448	0.011	0	Cardiomyocytes
SLC16A7	0	1.11095	0.647	0.166	0	Cardiomyocytes
ACTC1	0	1.10821	0.801	0.254	0	Cardiomyocytes
SMYD2	0	1.10545	0.508	0.039	0	Cardiomyocytes
SLC25A36	0	1.10241	0.768	0.19	0	Cardiomyocytes
TMEM71	0	1.10193	0.57	0.072	0	Cardiomyocytes
DLG2	0	1.10153	0.815	0.348	0	Cardiomyocytes
FAM160A1	0	1.09963	0.394	0.009	0	Cardiomyocytes
CAP2	0	1.09224	0.476	0.028	0	Cardiomyocytes
TTN-AS1	0	1.0897	0.648	0.209	0	Cardiomyocytes
SLCO5A1	0	1.08096	0.359	0.01	0	Cardiomyocytes
FLNC	0	1.07682	0.489	0.061	0	Cardiomyocytes
DAPK2	0	1.07479	0.467	0.025	0	Cardiomyocytes
TBC1D4	0	1.06843	0.776	0.268	0	Cardiomyocytes
USP13	0	1.06818	0.541	0.056	0	Cardiomyocytes
SVIL	0	1.06604	0.823	0.305	0	Cardiomyocytes
PRDM16	0	1.06173	0.418	0.011	0	Cardiomyocytes
TANC1	0	1.06136	0.69	0.156	0	Cardiomyocytes
DOCK3	0	1.05423	0.5	0.051	0	Cardiomyocytes
TMEM65	0	1.05396	0.615	0.136	0	Cardiomyocytes
CASZ1	0	1.05323	0.452	0.016	0	Cardiomyocytes
DGLUCY	0	1.04977	0.599	0.089	0	Cardiomyocytes
ALPK3	0	1.0497	0.505	0.032	0	Cardiomyocytes
NLGN1	0	1.04492	0.741	0.212	0	Cardiomyocytes
LPL	0	1.04412	0.511	0.077	0	Cardiomyocytes
ASB18	0	1.04383	0.402	0.003	0	Cardiomyocytes
SLC8A1-AS1	0	1.01964	0.424	0.025	0	Cardiomyocytes
C9orf3	0	1.01558	0.787	0.342	0	Cardiomyocytes
PEBP4	0	1.01303	0.397	0.021	0	Cardiomyocytes
TNNI3	0	1.01198	0.825	0.271	0	Cardiomyocytes
ADAM23	0	1.00563	0.519	0.052	0	Cardiomyocytes
PDE1C	0	1.00331	0.831	0.259	0	Cardiomyocytes
GRAMD1B	0	1.00017	0.462	0.038	0	Cardiomyocytes
SLC7A6	0	1.00012	0.566	0.079	0	Cardiomyocytes
TMEM182	0	0.995017	0.437	0.021	0	Cardiomyocytes
NNT	0	0.994985	0.617	0.155	0	Cardiomyocytes
LIMCH1	0	0.991283	0.736	0.273	0	Cardiomyocytes
PPM1L	0	0.987996	0.63	0.15	0	Cardiomyocytes
BCL11A	0	0.987413	0.376	0.011	0	Cardiomyocytes
FSD2	0	0.987052	0.411	0.013	0	Cardiomyocytes
TNNT1	0	0.985245	0.351	0.006	0	Cardiomyocytes
RABGAP1L	0	0.982146	0.815	0.452	0	Cardiomyocytes
LRRC39	0	0.976317	0.448	0.022	0	Cardiomyocytes
PLCL2	0	0.971961	0.672	0.215	0	Cardiomyocytes
PAM	0	0.970745	0.792	0.355	0	Cardiomyocytes
AIG1	0	0.970319	0.507	0.073	0	Cardiomyocytes
SNRPN	0	0.967511	0.32	0.008	0	Cardiomyocytes
COBL	0	0.966001	0.371	0.009	0	Cardiomyocytes
TRIM63	0	0.964763	0.401	0.01	0	Cardiomyocytes
PFKFB2	0	0.963341	0.434	0.024	0	Cardiomyocytes
TNIK	0	0.959376	0.624	0.134	0	Cardiomyocytes
CNKSR3	0	0.957504	0.412	0.023	0	Cardiomyocytes
FAM189A2	0	0.956478	0.418	0.014	0	Cardiomyocytes
ASB15	0	0.95563	0.39	0.006	0	Cardiomyocytes
MIR133A1HG	0	0.953644	0.4	0.01	0	Cardiomyocytes
AC124312.1	0	0.952783	0.616	0.15	0	Cardiomyocytes
GMPR	0	0.947291	0.413	0.018	0	Cardiomyocytes
PRKN	0	0.946379	0.801	0.408	0	Cardiomyocytes
TPM2	0	0.943416	0.534	0.078	0	Cardiomyocytes
SLC5A1	0	0.941891	0.387	0.008	0	Cardiomyocytes
MLF1	0	0.9417	0.392	0.02	0	Cardiomyocytes
AC138904.3	0	0.938917	0.344	0.003	0	Cardiomyocytes
USP28	0	0.937458	0.511	0.053	0	Cardiomyocytes
GATA4	0	0.933413	0.577	0.133	0	Cardiomyocytes
RBPMS	0	0.933115	0.783	0.34	0	Cardiomyocytes
PGM5	0	0.929824	0.563	0.095	0	Cardiomyocytes
MAPRE2	0	0.927207	0.513	0.103	0	Cardiomyocytes
EMC10	0	0.923313	0.395	0.039	0	Cardiomyocytes
RARB	0	0.922648	0.457	0.057	0	Cardiomyocytes
PPP2R3A	0	0.921437	0.566	0.122	0	Cardiomyocytes
QKI	0	0.921026	0.88	0.56	0	Cardiomyocytes
TRIM55	0	0.920337	0.372	0.005	0	Cardiomyocytes
PROX1	0	0.918205	0.388	0.014	0	Cardiomyocytes
MRAS	0	0.918139	0.425	0.028	0	Cardiomyocytes
ST7	0	0.914362	0.652	0.19	0	Cardiomyocytes
LRRFIP2	0	0.91392	0.727	0.225	0	Cardiomyocytes
CSDC2	0	0.912447	0.371	0.017	0	Cardiomyocytes
PDE7A	0	0.903815	0.825	0.326	0	Cardiomyocytes
PKIA	0	0.901829	0.392	0.025	0	Cardiomyocytes
SYNDIG1	0	0.900879	0.321	0.005	0	Cardiomyocytes
ITGA9	0	0.899017	0.551	0.099	0	Cardiomyocytes
TXLNB	0	0.890121	0.388	0.014	0	Cardiomyocytes
GABRB1	0	0.887058	0.307	0.006	0	Cardiomyocytes
BCO2	0	0.885067	0.402	0.021	0	Cardiomyocytes
EYA1	0	0.879525	0.376	0.027	0	Cardiomyocytes
SLC4A4	0	0.87672	0.443	0.059	0	Cardiomyocytes
PLIN5	0	0.87578	0.369	0.009	0	Cardiomyocytes
CAMK2B	0	0.873737	0.365	0.006	0	Cardiomyocytes
NCEH1	0	0.869991	0.428	0.048	0	Cardiomyocytes
NEK10	0	0.867376	0.382	0.032	0	Cardiomyocytes
LINC01428	0	0.864349	0.325	0.004	0	Cardiomyocytes
PPP1R14C	0	0.860741	0.342	0.011	0	Cardiomyocytes
PPARGC1B	0	0.858619	0.467	0.044	0	Cardiomyocytes
KLHL31	0	0.85306	0.36	0.01	0	Cardiomyocytes
PALMD	0	0.852264	0.59	0.102	0	Cardiomyocytes
REEP1	0	0.84901	0.365	0.01	0	Cardiomyocytes
HADHB	0	0.845992	0.49	0.088	0	Cardiomyocytes
SEMA5A	0	0.844073	0.557	0.098	0	Cardiomyocytes
ACO2	0	0.843894	0.479	0.079	0	Cardiomyocytes
ASB2	0	0.84336	0.342	0.007	0	Cardiomyocytes
PPP1R3A	0	0.841034	0.344	0.01	0	Cardiomyocytes
LCLAT1	0	0.838147	0.536	0.116	0	Cardiomyocytes
RILPL1	0	0.836044	0.508	0.07	0	Cardiomyocytes
SEMA3C	0	0.835312	0.487	0.078	0	Cardiomyocytes
NEDD4L	0	0.825168	0.445	0.051	0	Cardiomyocytes
PYGB	0	0.824583	0.445	0.056	0	Cardiomyocytes
TOM1L2	0	0.823678	0.581	0.145	0	Cardiomyocytes
DTWD2	0	0.822378	0.383	0.03	0	Cardiomyocytes
PPP1R13L	0	0.809947	0.405	0.032	0	Cardiomyocytes
TBX5	0	0.809804	0.356	0.02	0	Cardiomyocytes
ATP1B1	0	0.809489	0.415	0.037	0	Cardiomyocytes
RASGRP3	0	0.808713	0.464	0.044	0	Cardiomyocytes
STRBP	0	0.798547	0.443	0.05	0	Cardiomyocytes
LRRTM3	0	0.797753	0.324	0.007	0	Cardiomyocytes
ASAH1	0	0.797645	0.5	0.082	0	Cardiomyocytes
HDAC9	0	0.797137	0.683	0.133	0	Cardiomyocytes
TMEM116	0	0.793231	0.377	0.028	0	Cardiomyocytes
ART3	0	0.792421	0.348	0.008	0	Cardiomyocytes
AL845331.2	0	0.790862	0.367	0.014	0	Cardiomyocytes
ZNRF1	0	0.790429	0.413	0.046	0	Cardiomyocytes
MDH1	0	0.787146	0.439	0.055	0	Cardiomyocytes
NDRG3	0	0.786715	0.423	0.049	0	Cardiomyocytes
CLIC5	0	0.784648	0.52	0.067	0	Cardiomyocytes
EXOG	0	0.777843	0.45	0.06	0	Cardiomyocytes
RPL3L	0	0.777131	0.335	0.01	0	Cardiomyocytes
KBTBD12	0	0.775915	0.325	0.012	0	Cardiomyocytes
MYL2	0	0.775587	0.797	0.297	0	Cardiomyocytes
HOOK2	0	0.774027	0.41	0.044	0	Cardiomyocytes
SLC27A1	0	0.771243	0.452	0.068	0	Cardiomyocytes
CPEB3	0	0.768526	0.589	0.145	0	Cardiomyocytes
TPD52L1	0	0.767485	0.335	0.016	0	Cardiomyocytes
NNT-AS1	0	0.765155	0.408	0.045	0	Cardiomyocytes
GOT1	0	0.753144	0.38	0.033	0	Cardiomyocytes
RAMP1	0	0.742373	0.315	0.009	0	Cardiomyocytes
SLC41A1	0	0.740071	0.347	0.02	0	Cardiomyocytes
ICA1	0	0.723735	0.423	0.044	0	Cardiomyocytes
CD36	0	0.698385	0.859	0.245	0	Cardiomyocytes
MFN2	1.60781e-305	0.755541	0.398	0.044	5.39227e-301	Cardiomyocytes
TMEM38B	1.8599e-305	0.731051	0.344	0.022	6.23772e-301	Cardiomyocytes
SPTB	1.23646e-304	0.723569	0.309	0.009	4.14685e-300	Cardiomyocytes
NMRK2	6.96294e-304	0.816545	0.418	0.055	2.33523e-299	Cardiomyocytes
SPEG	2.60328e-301	0.724881	0.31	0.01	8.73089e-297	Cardiomyocytes
MYH14	4.22385e-301	0.714209	0.301	0.007	1.41659e-296	Cardiomyocytes
FRK	4.89387e-300	0.790381	0.345	0.025	1.64131e-295	Cardiomyocytes
SOX6	1.59758e-297	0.824689	0.771	0.34	5.35798e-293	Cardiomyocytes
MAP3K20	7.14616e-297	0.852168	0.66	0.222	2.39668e-292	Cardiomyocytes
PPP2R3B	5.36014e-296	0.731045	0.351	0.027	1.79769e-291	Cardiomyocytes
AAK1	1.2712e-295	0.767012	0.712	0.255	4.26336e-291	Cardiomyocytes
IL1RAPL1	1.28594e-295	1.08984	0.622	0.197	4.3128e-291	Cardiomyocytes
KLHL24	5.8296e-295	0.806138	0.68	0.24	1.95513e-290	Cardiomyocytes
VEGFA	8.87626e-293	0.758955	0.568	0.142	2.97692e-288	Cardiomyocytes
MAST2	1.48397e-292	0.762158	0.547	0.129	4.97693e-288	Cardiomyocytes
CORIN	2.78553e-292	1.19843	0.346	0.03	9.3421e-288	Cardiomyocytes
DCLK2	4.34865e-292	0.828378	0.4	0.051	1.45845e-287	Cardiomyocytes
GARNL3	8.87507e-289	0.71923	0.412	0.057	2.97652e-284	Cardiomyocytes
NALCN	1.02809e-288	0.784626	0.333	0.023	3.44799e-284	Cardiomyocytes
DUSP27	4.136e-288	0.805137	0.295	0.009	1.38713e-283	Cardiomyocytes
SLMAP	2.13436e-284	0.816611	0.656	0.221	7.15822e-280	Cardiomyocytes
MAP4	7.4083e-284	0.813031	0.831	0.45	2.4846e-279	Cardiomyocytes
MAOB	4.20695e-282	0.740106	0.317	0.019	1.41093e-277	Cardiomyocytes
GJA1	2.36109e-278	0.715328	0.335	0.027	7.91863e-274	Cardiomyocytes
CRADD	7.01797e-275	0.804434	0.654	0.218	2.35369e-270	Cardiomyocytes
AC124947.1	2.55452e-274	0.710263	0.326	0.025	8.56735e-270	Cardiomyocytes
SIPA1L2	3.78897e-273	0.718475	0.426	0.07	1.27075e-268	Cardiomyocytes
ANKRD2	1.04725e-271	1.13134	0.344	0.037	3.51225e-267	Cardiomyocytes
KANK1	5.4958e-271	0.817911	0.76	0.333	1.84318e-266	Cardiomyocytes
EYA4	1.54257e-270	1.07406	0.34	0.034	5.17349e-266	Cardiomyocytes
PTPN20	1.85909e-270	0.706113	0.304	0.017	6.23502e-266	Cardiomyocytes
LINC02208	2.5895e-268	0.835147	0.268	0.005	8.68466e-264	Cardiomyocytes
IQCJ-SCHIP1	6.12024e-268	0.848612	0.42	0.072	2.0526e-263	Cardiomyocytes
TMEM117	6.31687e-266	0.714225	0.506	0.117	2.11855e-261	Cardiomyocytes
DENND5B	3.58055e-265	0.763876	0.58	0.169	1.20084e-260	Cardiomyocytes
LINC00923	3.55137e-263	0.813286	0.274	0.009	1.19106e-258	Cardiomyocytes
SLC27A6	5.63494e-262	0.808606	0.287	0.014	1.88985e-257	Cardiomyocytes
LAPTM4B	1.22271e-261	0.714846	0.356	0.043	4.10072e-257	Cardiomyocytes
AFG3L2	4.29569e-261	0.693508	0.439	0.084	1.44069e-256	Cardiomyocytes
CPED1	7.80846e-261	0.812544	0.599	0.189	2.6188e-256	Cardiomyocytes
HSDL2	5.6134e-260	0.752447	0.461	0.098	1.88262e-255	Cardiomyocytes
GTF2IRD1	5.47289e-259	0.708001	0.353	0.042	1.8355e-254	Cardiomyocytes
NRG2	3.11136e-258	0.719497	0.323	0.029	1.04349e-253	Cardiomyocytes
TMEM164	1.27203e-257	0.881359	0.467	0.105	4.26614e-253	Cardiomyocytes
SHROOM3	1.8557e-257	0.698291	0.392	0.06	6.22365e-253	Cardiomyocytes
AC106791.1	3.02586e-250	0.694632	0.364	0.05	1.01481e-245	Cardiomyocytes
ACSS3	8.68116e-250	0.761642	0.599	0.195	2.91149e-245	Cardiomyocytes
MAPK4	2.84744e-246	0.762069	0.256	0.008	9.54974e-242	Cardiomyocytes
ADGRL2	6.636e-246	0.766499	0.607	0.202	2.22558e-241	Cardiomyocytes
WDPCP	2.223e-245	0.766168	0.627	0.219	7.45551e-241	Cardiomyocytes
TRIQK	6.08762e-243	0.806772	0.391	0.069	2.04167e-238	Cardiomyocytes
GAB1	6.51859e-239	0.706972	0.666	0.253	2.18621e-234	Cardiomyocytes
MSRB3	8.54715e-236	0.69715	0.66	0.247	2.86654e-231	Cardiomyocytes
NBEA	4.72918e-235	0.710633	0.613	0.212	1.58607e-230	Cardiomyocytes
CPNE4	3.05737e-226	0.703061	0.266	0.018	1.02538e-221	Cardiomyocytes
FRMD5	3.11772e-225	0.873576	0.267	0.019	1.04562e-220	Cardiomyocytes
AL365434.1	1.67483e-216	1.18199	0.231	0.008	5.61704e-212	Cardiomyocytes
PLEKHA7	9.39645e-215	0.721258	0.373	0.072	3.15138e-210	Cardiomyocytes
TRPM7	2.67208e-213	0.728083	0.662	0.294	8.96163e-209	Cardiomyocytes
GRXCR2	3.69204e-200	0.769296	0.207	0.005	1.23824e-195	Cardiomyocytes
GRIP1	4.42657e-198	1.05102	0.242	0.02	1.48458e-193	Cardiomyocytes
PRELID2	1.90632e-191	0.86102	0.372	0.085	6.3934e-187	Cardiomyocytes
DANT2	8.30578e-190	0.780483	0.55	0.214	2.78559e-185	Cardiomyocytes
AGBL4	8.45416e-188	0.705651	0.249	0.025	2.83536e-183	Cardiomyocytes
HS6ST3	8.1599e-143	0.871314	0.162	0.008	2.73667e-138	Cardiomyocytes
TTTY14	1.94523e-132	0.731084	0.447	0.177	6.52392e-128	Cardiomyocytes
ACTA1	3.55186e-132	0.709771	0.507	0.22	1.19122e-127	Cardiomyocytes
AC107068.2	6.39639e-97	0.87406	0.143	0.018	2.14522e-92	Cardiomyocytes
NPPB	5.27803e-57	0.772168	0.159	0.051	1.77015e-52	Cardiomyocytes
ACSM3	0	3.58889	0.747	0.04	0	Fibroblasts
NEGR1	0	3.18359	0.831	0.075	0	Fibroblasts
ABCA9	0	2.83854	0.771	0.059	0	Fibroblasts
DCN	0	2.79758	0.884	0.124	0	Fibroblasts
CDH19	0	2.60742	0.69	0.037	0	Fibroblasts
BICC1	0	2.6006	0.739	0.036	0	Fibroblasts
COL6A3	0	2.55067	0.792	0.046	0	Fibroblasts
ABCA6	0	2.52822	0.748	0.061	0	Fibroblasts
PID1	0	2.51927	0.778	0.1	0	Fibroblasts
FBN1	0	2.42797	0.694	0.042	0	Fibroblasts
COL8A1	0	2.42777	0.586	0.026	0	Fibroblasts
BNC2	0	2.34711	0.687	0.053	0	Fibroblasts
ABCA8	0	2.34577	0.757	0.141	0	Fibroblasts
ELN	0	2.34432	0.597	0.033	0	Fibroblasts
SCN7A	0	2.29999	0.758	0.084	0	Fibroblasts
ABCA10	0	2.22221	0.61	0.06	0	Fibroblasts
RORA	0	2.21811	0.856	0.353	0	Fibroblasts
GLIS3	0	2.20103	0.611	0.049	0	Fibroblasts
LINC01088	0	2.12684	0.448	0.049	0	Fibroblasts
COL15A1	0	2.09808	0.614	0.038	0	Fibroblasts
C7	0	2.09326	0.611	0.049	0	Fibroblasts
ADH1B	0	2.0921	0.51	0.03	0	Fibroblasts
CCDC80	0	2.08249	0.548	0.045	0	Fibroblasts
COL4A4	0	2.08027	0.541	0.042	0	Fibroblasts
NOX4	0	2.06509	0.407	0.012	0	Fibroblasts
CTGF	0	2.04288	0.363	0.034	0	Fibroblasts
DCLK1	0	2.00761	0.519	0.047	0	Fibroblasts
MGST1	0	2.00115	0.516	0.013	0	Fibroblasts
APOD	0	1.94182	0.55	0.085	0	Fibroblasts
LAMC1	0	1.9401	0.743	0.259	0	Fibroblasts
CFD	0	1.93814	0.59	0.059	0	Fibroblasts
LPAR1	0	1.92851	0.537	0.022	0	Fibroblasts
TNXB	0	1.92826	0.622	0.059	0	Fibroblasts
SPOCK1	0	1.92545	0.53	0.054	0	Fibroblasts
LTBP2	0	1.92406	0.5	0.027	0	Fibroblasts
FOXP2	0	1.91854	0.608	0.093	0	Fibroblasts
GSN	0	1.91093	0.813	0.339	0	Fibroblasts
TGFBR3	0	1.88788	0.664	0.237	0	Fibroblasts
ABI3BP	0	1.88293	0.443	0.048	0	Fibroblasts
GPX3	0	1.87375	0.58	0.226	0	Fibroblasts
EGFR	0	1.84397	0.578	0.057	0	Fibroblasts
SLIT2	0	1.83681	0.454	0.04	0	Fibroblasts
LAMB1	0	1.81344	0.62	0.086	0	Fibroblasts
CRISPLD2	0	1.81266	0.548	0.053	0	Fibroblasts
COL5A2	0	1.78059	0.548	0.053	0	Fibroblasts
COL4A3	0	1.77601	0.472	0.041	0	Fibroblasts
FBLN5	0	1.76709	0.513	0.024	0	Fibroblasts
MEG8	0	1.74501	0.353	0.009	0	Fibroblasts
MGP	0	1.73703	0.537	0.063	0	Fibroblasts
SVEP1	0	1.71829	0.438	0.029	0	Fibroblasts
FN1	0	1.71673	0.453	0.069	0	Fibroblasts
SMOC2	0	1.70941	0.378	0.032	0	Fibroblasts
ADGRB3	0	1.70454	0.598	0.095	0	Fibroblasts
EBF1	0	1.70248	0.779	0.156	0	Fibroblasts
ROBO1	0	1.69437	0.484	0.054	0	Fibroblasts
NNMT	0	1.67667	0.489	0.046	0	Fibroblasts
COL6A2	0	1.66624	0.66	0.114	0	Fibroblasts
NID1	0	1.65605	0.694	0.264	0	Fibroblasts
MAMDC2	0	1.65535	0.548	0.094	0	Fibroblasts
NCAM2	0	1.64283	0.41	0.039	0	Fibroblasts
TFPI	0	1.63591	0.639	0.082	0	Fibroblasts
APCDD1	0	1.63371	0.448	0.02	0	Fibroblasts
COL3A1	0	1.60796	0.514	0.066	0	Fibroblasts
VIT	0	1.60395	0.434	0.014	0	Fibroblasts
COL6A1	0	1.59789	0.66	0.154	0	Fibroblasts
EBF2	0	1.58137	0.643	0.083	0	Fibroblasts
PRELP	0	1.57603	0.448	0.028	0	Fibroblasts
PTGIS	0	1.56425	0.395	0.014	0	Fibroblasts
COL1A2	0	1.53987	0.55	0.069	0	Fibroblasts
GRK5	0	1.53957	0.647	0.208	0	Fibroblasts
MUSK	0	1.52996	0.346	0.012	0	Fibroblasts
AL445250.1	0	1.52137	0.326	0.019	0	Fibroblasts
COL4A1	0	1.51793	0.62	0.23	0	Fibroblasts
UNC5C	0	1.4614	0.453	0.063	0	Fibroblasts
C3	0	1.44963	0.389	0.031	0	Fibroblasts
ADAMTS5	0	1.43494	0.336	0.012	0	Fibroblasts
ABCA9-AS1	0	1.42969	0.359	0.012	0	Fibroblasts
NOVA1	0	1.42738	0.365	0.018	0	Fibroblasts
ANKS1B	0	1.40449	0.387	0.04	0	Fibroblasts
SPARCL1	0	1.39378	0.7	0.175	0	Fibroblasts
SPATA6	0	1.31976	0.507	0.142	0	Fibroblasts
CARMIL1	0	1.31319	0.574	0.193	0	Fibroblasts
MRC2	0	1.31272	0.363	0.017	0	Fibroblasts
GAS7	0	1.30167	0.605	0.179	0	Fibroblasts
COL5A1	0	1.29765	0.392	0.022	0	Fibroblasts
MMP2	0	1.29561	0.418	0.067	0	Fibroblasts
FBLN2	0	1.26661	0.371	0.02	0	Fibroblasts
TC2N	0	1.24265	0.358	0.025	0	Fibroblasts
LAMA2	0	1.24205	0.938	0.686	0	Fibroblasts
ACSM1	0	1.22613	0.288	0.005	0	Fibroblasts
SERPINF1	0	1.22147	0.356	0.024	0	Fibroblasts
SERPING1	0	1.19726	0.401	0.051	0	Fibroblasts
PXDN	0	1.1857	0.352	0.027	0	Fibroblasts
AKT3	0	1.18219	0.669	0.188	0	Fibroblasts
MEG3	0	1.17382	0.293	0.006	0	Fibroblasts
SRPX2	0	1.16518	0.335	0.012	0	Fibroblasts
TCF4	0	1.13939	0.791	0.289	0	Fibroblasts
MAML2	0	1.11689	0.689	0.267	0	Fibroblasts
PLA2G5	0	1.09115	0.612	0.14	0	Fibroblasts
MECOM	0	1.04325	0.603	0.128	0	Fibroblasts
ADAMTSL3	4.87955e-308	1.345	0.458	0.087	1.6365e-303	Fibroblasts
FMO2	9.2082e-304	1.1462	0.375	0.042	3.08825e-299	Fibroblasts
PDGFD	1.93556e-300	1.61726	0.448	0.101	6.49149e-296	Fibroblasts
CFH	1.24058e-299	1.33656	0.322	0.024	4.16064e-295	Fibroblasts
FBLN1	9.22663e-299	1.21761	0.346	0.034	3.09443e-294	Fibroblasts
PLXDC2	1.78385e-298	1.00612	0.664	0.223	5.98268e-294	Fibroblasts
COL12A1	3.90895e-297	1.33905	0.3	0.015	1.31098e-292	Fibroblasts
TRPS1	3.10677e-296	1.00573	0.647	0.24	1.04195e-291	Fibroblasts
MAPK10	1.78439e-293	1.38104	0.392	0.063	5.9845e-289	Fibroblasts
KAZN	4.74777e-292	2.17799	0.387	0.066	1.59231e-287	Fibroblasts
COL4A2	2.70844e-291	1.35255	0.641	0.305	9.08357e-287	Fibroblasts
SERPINE1	6.67287e-291	1.78806	0.307	0.02	2.23795e-286	Fibroblasts
VCAN	1.24368e-283	1.11746	0.359	0.042	4.17107e-279	Fibroblasts
CATSPERB	7.73364e-281	1.44045	0.309	0.024	2.59371e-276	Fibroblasts
MSC-AS1	1.42576e-277	1.04843	0.399	0.062	4.78173e-273	Fibroblasts
FRMD6	3.09421e-277	1.26955	0.322	0.03	1.03774e-272	Fibroblasts
HTRA3	4.6167e-277	1.18337	0.302	0.024	1.54835e-272	Fibroblasts
IGF1	9.36559e-277	1.58176	0.298	0.021	3.14103e-272	Fibroblasts
CLMP	3.24904e-275	1.1736	0.274	0.012	1.08966e-270	Fibroblasts
SASH1	6.28228e-267	1.13335	0.578	0.216	2.10695e-262	Fibroblasts
TSHZ2	8.33452e-266	1.27831	0.34	0.042	2.79523e-261	Fibroblasts
FAM198B	9.60261e-264	1.17572	0.433	0.105	3.22052e-259	Fibroblasts
TBX18	7.13517e-259	1.05974	0.264	0.012	2.39299e-254	Fibroblasts
AP002989.1	5.77801e-256	1.50128	0.268	0.016	1.93783e-251	Fibroblasts
FNDC3B	8.36589e-256	0.995991	0.8	0.628	2.80575e-251	Fibroblasts
KLHL29	3.34442e-254	1.11014	0.272	0.017	1.12165e-249	Fibroblasts
MFAP5	2.24357e-253	1.06221	0.257	0.012	7.52449e-249	Fibroblasts
KCNT2	2.75334e-253	1.23466	0.255	0.011	9.23416e-249	Fibroblasts
PAMR1	1.63925e-251	1.03137	0.25	0.009	5.49771e-247	Fibroblasts
SPON2	1.72692e-251	1.0121	0.268	0.016	5.79173e-247	Fibroblasts
RGMA	5.26519e-251	1.01244	0.282	0.023	1.76584e-246	Fibroblasts
C1R	7.93891e-251	0.991768	0.278	0.021	2.66255e-246	Fibroblasts
SCARA5	1.08003e-247	1.05118	0.233	0.005	3.6222e-243	Fibroblasts
LRP1	6.32119e-247	0.991347	0.424	0.1	2.12e-242	Fibroblasts
CREB3L2	5.75564e-246	1.28107	0.48	0.157	1.93033e-241	Fibroblasts
BNIP3L	8.64762e-245	1.15316	0.449	0.13	2.90024e-240	Fibroblasts
NRK	2.72107e-244	1.26129	0.241	0.009	9.12591e-240	Fibroblasts
FOXO1	1.0845e-242	1.26069	0.615	0.321	3.63719e-238	Fibroblasts
ZEB1	3.55463e-242	1.02118	0.711	0.452	1.19215e-237	Fibroblasts
LTBP4	3.43673e-241	1.22175	0.402	0.1	1.15261e-236	Fibroblasts
PDGFRA	1.68968e-237	0.901603	0.228	0.006	5.66684e-233	Fibroblasts
GALNT15	2.53125e-237	1.08388	0.312	0.038	8.48931e-233	Fibroblasts
C1S	1.98079e-236	1.10593	0.371	0.079	6.64317e-232	Fibroblasts
HMCN2	4.84447e-236	1.13936	0.239	0.011	1.62474e-231	Fibroblasts
COL5A3	2.83706e-233	0.988913	0.36	0.062	9.51492e-229	Fibroblasts
CHD9	3.80357e-233	1.01824	0.719	0.493	1.27564e-228	Fibroblasts
IGFBP3	7.4776e-233	1.33149	0.267	0.022	2.50784e-228	Fibroblasts
AKAP12	7.34241e-232	1.13934	0.281	0.028	2.4625e-227	Fibroblasts
CORO2B	1.28525e-231	0.97312	0.264	0.021	4.31048e-227	Fibroblasts
BGN	4.57467e-230	1.04606	0.314	0.044	1.53425e-225	Fibroblasts
HEYL	1.14091e-228	1.0015	0.292	0.034	3.8264e-224	Fibroblasts
FSTL1	2.47171e-228	1.11428	0.569	0.274	8.28963e-224	Fibroblasts
PHLDB1	3.24247e-227	1.05806	0.489	0.177	1.08746e-222	Fibroblasts
PRICKLE2	2.98251e-225	1.11074	0.359	0.074	1.00027e-220	Fibroblasts
CES1	7.65004e-224	1.01557	0.247	0.018	2.56567e-219	Fibroblasts
FBXL7	1.3057e-223	1.05043	0.779	0.571	4.37904e-219	Fibroblasts
AKR1C1	6.09617e-221	0.914241	0.219	0.007	2.04453e-216	Fibroblasts
EPB41L2	9.47929e-219	0.751117	0.518	0.159	3.17916e-214	Fibroblasts
MXRA8	1.20514e-218	0.868821	0.236	0.015	4.04178e-214	Fibroblasts
EDNRB	1.7885e-217	1.04077	0.293	0.039	5.99828e-213	Fibroblasts
VIM	3.46823e-217	0.951916	0.362	0.075	1.16317e-212	Fibroblasts
HSPG2	8.73557e-217	1.01752	0.599	0.307	2.92973e-212	Fibroblasts
TSC22D3	5.99563e-216	1.02243	0.386	0.09	2.01081e-211	Fibroblasts
NLGN4X	1.69134e-215	1.21464	0.217	0.008	5.67242e-211	Fibroblasts
MIR99AHG	1.63696e-213	1.00702	0.743	0.537	5.49003e-209	Fibroblasts
NFIA	3.01302e-213	0.898753	0.825	0.665	1.01051e-208	Fibroblasts
PTPRS	3.20741e-210	1.15526	0.388	0.109	1.0757e-205	Fibroblasts
CLSTN2	7.99534e-209	1.21594	0.274	0.035	2.68148e-204	Fibroblasts
SERPINE2	2.92061e-208	1.11462	0.222	0.012	9.79513e-204	Fibroblasts
PLAGL1	4.96923e-207	1.01405	0.367	0.086	1.66658e-202	Fibroblasts
SH3PXD2B	2.04609e-205	0.965019	0.304	0.049	6.86217e-201	Fibroblasts
ZFP36L2	1.12062e-204	0.932136	0.417	0.116	3.75833e-200	Fibroblasts
SPON1	9.44021e-203	1.07552	0.248	0.025	3.16606e-198	Fibroblasts
FP700111.1	1.09492e-202	1.08308	0.373	0.097	3.67214e-198	Fibroblasts
MN1	1.42816e-202	0.901808	0.226	0.016	4.78978e-198	Fibroblasts
ADAMTS2	1.64269e-202	0.810871	0.269	0.032	5.50926e-198	Fibroblasts
SMAD3	3.60928e-200	1.15329	0.449	0.166	1.21048e-195	Fibroblasts
EBF3	1.90876e-198	0.947058	0.281	0.039	6.4016e-194	Fibroblasts
PGAP1	1.51927e-196	1.44313	0.326	0.072	5.09532e-192	Fibroblasts
SEPT11	1.05684e-195	1.03302	0.37	0.092	3.54444e-191	Fibroblasts
PCSK6	3.5165e-195	1.44164	0.384	0.12	1.17936e-190	Fibroblasts
AXL	7.99391e-195	0.906405	0.274	0.039	2.681e-190	Fibroblasts
EMP1	1.46973e-194	0.80972	0.288	0.044	4.92918e-190	Fibroblasts
CYBRD1	6.0342e-194	0.941478	0.355	0.09	2.02375e-189	Fibroblasts
SDC2	1.30113e-193	1.12181	0.33	0.075	4.36374e-189	Fibroblasts
PQLC2L	6.14006e-193	0.781412	0.184	0.004	2.05925e-188	Fibroblasts
RHOJ	7.04498e-192	0.871974	0.329	0.065	2.36274e-187	Fibroblasts
TWIST2	5.56532e-191	0.965805	0.191	0.007	1.8665e-186	Fibroblasts
LPCAT2	3.55863e-190	0.964981	0.26	0.035	1.19349e-185	Fibroblasts
AFAP1	1.37021e-189	0.946287	0.241	0.026	4.59541e-185	Fibroblasts
PDE1A	1.53832e-188	1.0318	0.417	0.129	5.15921e-184	Fibroblasts
CRLF1	9.31657e-188	0.911223	0.221	0.019	3.12459e-183	Fibroblasts
AC007319.1	1.50227e-186	1.3312	0.345	0.086	5.03831e-182	Fibroblasts
GAS1	1.5074e-184	0.765604	0.186	0.007	5.0555e-180	Fibroblasts
PODN	5.55156e-184	0.813927	0.183	0.006	1.86188e-179	Fibroblasts
TIMP1	9.50902e-184	1.00709	0.302	0.059	3.18914e-179	Fibroblasts
CEBPD	1.41893e-182	0.959316	0.324	0.076	4.75882e-178	Fibroblasts
ANTXR1	1.43844e-182	0.935556	0.278	0.047	4.82424e-178	Fibroblasts
SNTB1	5.07892e-182	0.978549	0.297	0.057	1.70337e-177	Fibroblasts
COL24A1	2.08676e-181	1.02527	0.224	0.023	6.99858e-177	Fibroblasts
FREM1	3.20405e-181	1.07873	0.219	0.022	1.07457e-176	Fibroblasts
AC104574.2	7.1959e-181	1.12411	0.194	0.011	2.41336e-176	Fibroblasts
PLSCR4	4.93262e-180	0.815168	0.261	0.037	1.6543e-175	Fibroblasts
DYNC2H1	2.74007e-179	0.951561	0.321	0.076	9.18966e-175	Fibroblasts
THBS2	8.66747e-179	0.792828	0.172	0.003	2.9069e-174	Fibroblasts
SPRY1	1.30926e-178	0.853958	0.25	0.034	4.391e-174	Fibroblasts
AC025159.1	2.10173e-178	1.25747	0.331	0.087	7.04879e-174	Fibroblasts
SULF1	5.22886e-178	0.88501	0.176	0.005	1.75365e-173	Fibroblasts
RBMS3	9.51336e-178	0.973383	0.578	0.307	3.19059e-173	Fibroblasts
EPHA3	1.7925e-177	0.899769	0.275	0.045	6.01169e-173	Fibroblasts
CST3	5.78232e-176	0.895909	0.453	0.169	1.93927e-171	Fibroblasts
GGT5	2.02082e-173	0.767818	0.296	0.057	6.77741e-169	Fibroblasts
NCOA7	7.94923e-171	0.895612	0.347	0.092	2.66601e-166	Fibroblasts
GFPT2	2.05717e-170	0.95375	0.189	0.012	6.89933e-166	Fibroblasts
CEP126	1.65852e-169	0.78712	0.191	0.013	5.56234e-165	Fibroblasts
RRBP1	2.44755e-169	0.844256	0.282	0.055	8.20858e-165	Fibroblasts
KIAA1755	1.12343e-168	0.829706	0.174	0.007	3.76776e-164	Fibroblasts
DNM3OS	7.41748e-168	0.76224	0.185	0.011	2.48767e-163	Fibroblasts
LDLRAD3	8.36875e-168	0.836122	0.285	0.055	2.80671e-163	Fibroblasts
TBX20	1.41216e-167	1.24285	0.509	0.269	4.7361e-163	Fibroblasts
COL1A1	3.58963e-166	0.876195	0.243	0.038	1.20389e-161	Fibroblasts
AOX1	5.5473e-166	0.783382	0.16	0.003	1.86045e-161	Fibroblasts
SESTD1	1.21939e-165	1.01824	0.444	0.187	4.08958e-161	Fibroblasts
RERG	4.26919e-165	0.982201	0.241	0.035	1.4318e-160	Fibroblasts
WASF3	1.33764e-163	0.948669	0.3	0.073	4.48618e-159	Fibroblasts
PAPPA	1.41515e-163	1.14446	0.207	0.023	4.74615e-159	Fibroblasts
LHFPL2	2.67674e-163	0.918735	0.29	0.063	8.97725e-159	Fibroblasts
LMO3	5.25993e-162	0.853136	0.155	0.003	1.76408e-157	Fibroblasts
ECE1	9.06778e-162	0.859413	0.35	0.102	3.04115e-157	Fibroblasts
RNF24	7.9212e-161	0.911814	0.25	0.043	2.65661e-156	Fibroblasts
F2R	2.62475e-160	0.722057	0.187	0.014	8.80289e-156	Fibroblasts
PTN	1.12051e-159	0.791326	0.174	0.01	3.75796e-155	Fibroblasts
ESR1	1.70699e-159	0.880847	0.227	0.032	5.72491e-155	Fibroblasts
DDR2	5.68486e-158	1.06875	0.408	0.166	1.90659e-153	Fibroblasts
APOE	8.03857e-157	1.09616	0.202	0.023	2.69597e-152	Fibroblasts
TPRG1	4.5205e-156	1.03322	0.284	0.067	1.51608e-151	Fibroblasts
DPT	9.78077e-156	0.746982	0.16	0.006	3.28028e-151	Fibroblasts
UGGT2	3.85977e-155	0.955344	0.469	0.218	1.29449e-150	Fibroblasts
NFKBIZ	1.63079e-154	0.983738	0.306	0.085	5.46934e-150	Fibroblasts
AEBP1	3.15823e-153	0.73745	0.181	0.015	1.05921e-148	Fibroblasts
RFTN2	1.02367e-151	0.798924	0.203	0.024	3.43319e-147	Fibroblasts
GAB2	1.82138e-148	0.898883	0.478	0.225	6.10856e-144	Fibroblasts
PTPN13	2.10373e-147	0.807492	0.235	0.04	7.0555e-143	Fibroblasts
UAP1	7.67262e-147	0.978726	0.216	0.034	2.57324e-142	Fibroblasts
DENND2A	5.41373e-146	0.747147	0.328	0.091	1.81566e-141	Fibroblasts
EFEMP1	2.12839e-145	0.802657	0.157	0.009	7.13819e-141	Fibroblasts
SOBP	2.91209e-145	1.02053	0.504	0.277	9.76655e-141	Fibroblasts
ALDH1A2	4.57818e-145	0.928131	0.206	0.03	1.53543e-140	Fibroblasts
PKNOX2	8.08028e-145	1.06727	0.23	0.044	2.70997e-140	Fibroblasts
JADE1	1.18071e-144	0.912666	0.353	0.123	3.95985e-140	Fibroblasts
SYTL4	2.00964e-144	0.694681	0.176	0.015	6.73993e-140	Fibroblasts
LUM	2.0983e-144	0.832404	0.171	0.014	7.03726e-140	Fibroblasts
SKIL	3.83316e-142	0.831912	0.29	0.077	1.28556e-137	Fibroblasts
VGLL3	7.90052e-138	0.800389	0.162	0.012	2.64968e-133	Fibroblasts
PRKD1	3.81819e-135	0.768163	0.329	0.102	1.28054e-130	Fibroblasts
ST8SIA1	4.10653e-135	0.848513	0.178	0.021	1.37725e-130	Fibroblasts
ARHGAP6	6.11352e-135	0.763576	0.351	0.113	2.05035e-130	Fibroblasts
MOXD1	7.34594e-134	0.699976	0.144	0.007	2.46368e-129	Fibroblasts
GNA14	9.04633e-134	0.847049	0.174	0.019	3.03396e-129	Fibroblasts
RTN4	2.16715e-133	0.732737	0.433	0.185	7.26818e-129	Fibroblasts
DPYSL2	1.10333e-132	0.795043	0.399	0.162	3.70033e-128	Fibroblasts
PCOLCE2	1.39804e-132	1.11781	0.281	0.084	4.68874e-128	Fibroblasts
S100A6	1.55432e-132	0.897386	0.316	0.102	5.21288e-128	Fibroblasts
SETBP1	7.15621e-131	0.994836	0.413	0.183	2.40005e-126	Fibroblasts
SEC24D	1.27706e-130	0.905189	0.333	0.117	4.28301e-126	Fibroblasts
CENPP	1.42926e-130	1.05455	0.381	0.156	4.79344e-126	Fibroblasts
SNED1	1.81188e-130	1.09123	0.341	0.135	6.07668e-126	Fibroblasts
ITPR1	1.41814e-129	0.879078	0.393	0.16	4.75616e-125	Fibroblasts
PLA2G4A	1.29483e-128	0.70526	0.176	0.021	4.34259e-124	Fibroblasts
FAM114A1	8.56198e-128	0.739177	0.241	0.056	2.87152e-123	Fibroblasts
GFRA1	1.47085e-127	0.732771	0.131	0.005	4.93293e-123	Fibroblasts
XYLT1	4.84515e-126	0.747928	0.238	0.053	1.62496e-121	Fibroblasts
HAS2	1.13756e-125	0.788323	0.12	0.001	3.81515e-121	Fibroblasts
ERRFI1	2.39666e-125	0.740566	0.19	0.031	8.03791e-121	Fibroblasts
TANK	3.42643e-125	0.865653	0.412	0.192	1.14916e-120	Fibroblasts
PCSK5	7.09769e-125	1.02284	0.3	0.097	2.38042e-120	Fibroblasts
WWTR1	1.14083e-124	0.948638	0.467	0.25	3.82611e-120	Fibroblasts
RBMS1	1.81235e-124	0.763567	0.726	0.601	6.07826e-120	Fibroblasts
SRGAP1	4.29042e-124	0.814985	0.384	0.16	1.43892e-119	Fibroblasts
GULP1	1.95828e-123	0.737335	0.206	0.037	6.56769e-119	Fibroblasts
ANGPT1	3.20325e-123	0.921648	0.213	0.042	1.07431e-118	Fibroblasts
TCF7L2	2.16503e-122	0.832069	0.526	0.315	7.26109e-118	Fibroblasts
SH3BP5	3.42376e-122	0.755504	0.227	0.048	1.14826e-117	Fibroblasts
DIO2	3.49341e-121	0.827604	0.136	0.008	1.17162e-116	Fibroblasts
CYP1B1-AS1	1.52436e-120	0.749745	0.151	0.014	5.11238e-116	Fibroblasts
STON2	1.90531e-120	0.725196	0.185	0.029	6.39002e-116	Fibroblasts
ADAMTS19	1.05624e-119	0.720913	0.128	0.006	3.54242e-115	Fibroblasts
SRPX	1.13397e-119	0.864471	0.229	0.056	3.8031e-115	Fibroblasts
ADGRD1	2.95689e-118	1.00469	0.413	0.214	9.9168e-114	Fibroblasts
AP002518.2	1.19301e-116	0.823198	0.258	0.076	4.00112e-112	Fibroblasts
PLCH1	6.32984e-116	0.845637	0.147	0.015	2.1229e-111	Fibroblasts
NPAS3	8.39612e-116	1.03415	0.391	0.183	2.81589e-111	Fibroblasts
THUMPD1	1.28158e-114	0.757812	0.226	0.057	4.29817e-110	Fibroblasts
LGR4	2.65212e-114	1.18092	0.382	0.187	8.89467e-110	Fibroblasts
SLC19A2	7.51456e-114	0.97229	0.366	0.173	2.52023e-109	Fibroblasts
DPYSL3	2.71961e-113	0.717116	0.175	0.027	9.12103e-109	Fibroblasts
NAALADL2	1.20012e-112	0.910722	0.532	0.344	4.02495e-108	Fibroblasts
STARD9	2.92582e-112	0.790344	0.34	0.136	9.81262e-108	Fibroblasts
MPZL1	3.38685e-112	0.816532	0.286	0.098	1.13588e-107	Fibroblasts
MAN2A1	8.13922e-111	0.769812	0.317	0.117	2.72973e-106	Fibroblasts
TMEM108	7.89977e-109	0.811063	0.127	0.009	2.64942e-104	Fibroblasts
EHBP1	3.35654e-108	0.807931	0.444	0.241	1.12572e-103	Fibroblasts
TGFBR2	4.3464e-107	0.849182	0.534	0.355	1.4577e-102	Fibroblasts
SSBP2	7.64846e-107	0.748922	0.626	0.474	2.56514e-102	Fibroblasts
KCNS3	3.23585e-104	0.701867	0.135	0.014	1.08524e-99	Fibroblasts
PTPRD	1.4556e-103	0.998426	0.362	0.174	4.88178e-99	Fibroblasts
CYP7B1	5.01911e-102	1.00047	0.218	0.059	1.68331e-97	Fibroblasts
SMC5	1.85007e-101	0.856523	0.435	0.247	6.20477e-97	Fibroblasts
COL18A1	3.20482e-100	0.805751	0.316	0.129	1.07483e-95	Fibroblasts
ARHGAP21	3.24068e-97	0.818257	0.505	0.336	1.08686e-92	Fibroblasts
FGF7	2.99174e-95	1.27637	0.237	0.08	1.00337e-90	Fibroblasts
SLC25A13	1.06161e-94	0.766886	0.436	0.248	3.56042e-90	Fibroblasts
GLI3	2.06145e-93	0.740677	0.255	0.09	6.9137e-89	Fibroblasts
PTBP3	2.46305e-92	0.713521	0.346	0.157	8.26057e-88	Fibroblasts
NID2	7.83804e-91	0.826464	0.246	0.086	2.62872e-86	Fibroblasts
GXYLT2	1.98091e-88	0.906244	0.28	0.119	6.64359e-84	Fibroblasts
IGFBP7	2.44449e-85	0.795436	0.504	0.328	8.19832e-81	Fibroblasts
SLIT3	4.35441e-84	0.971262	0.23	0.081	1.46038e-79	Fibroblasts
QSOX1	1.15454e-83	0.695248	0.236	0.084	3.87208e-79	Fibroblasts
RASSF8	2.56493e-82	0.807597	0.311	0.145	8.60226e-78	Fibroblasts
UST	2.17224e-81	0.854093	0.301	0.141	7.28527e-77	Fibroblasts
BCL6	1.69317e-80	0.766396	0.354	0.191	5.67854e-76	Fibroblasts
TENM4	2.28912e-79	0.760349	0.169	0.044	7.67725e-75	Fibroblasts
CMSS1	2.91316e-79	0.935316	0.395	0.238	9.77014e-75	Fibroblasts
ARHGAP32	5.05766e-78	0.695832	0.331	0.166	1.69624e-73	Fibroblasts
CDK8	6.90349e-78	0.852146	0.427	0.275	2.31529e-73	Fibroblasts
KCTD8	1.97628e-76	0.773103	0.125	0.022	6.62806e-72	Fibroblasts
MID1	1.585e-72	0.73713	0.209	0.073	5.31577e-68	Fibroblasts
RHOBTB3	2.8162e-72	0.772115	0.47	0.337	9.44497e-68	Fibroblasts
PDE5A	1.68398e-70	0.755744	0.272	0.124	5.64772e-66	Fibroblasts
TNFRSF19	1.49758e-69	0.804363	0.338	0.186	5.02259e-65	Fibroblasts
ADGRL3	5.32767e-68	0.699262	0.281	0.128	1.78679e-63	Fibroblasts
TMEM144	4.02901e-66	0.776047	0.275	0.135	1.35125e-61	Fibroblasts
FAM198B-AS1	3.21178e-63	0.73584	0.252	0.118	1.07717e-58	Fibroblasts
SLC2A13	9.07021e-62	0.867722	0.351	0.213	3.04197e-57	Fibroblasts
USP54	2.10844e-61	0.750418	0.318	0.182	7.0713e-57	Fibroblasts
OPHN1	2.40211e-59	0.749298	0.371	0.231	8.0562e-55	Fibroblasts
FAM110B	2.88202e-59	0.7834	0.46	0.343	9.66572e-55	Fibroblasts
CAB39L	1.52759e-57	0.731468	0.211	0.091	5.12322e-53	Fibroblasts
CCBE1	9.01881e-53	0.780861	0.157	0.056	3.02473e-48	Fibroblasts
AFF3	2.10482e-51	0.849303	0.379	0.257	7.05913e-47	Fibroblasts
ST6GALNAC3	0	3.42216	0.83	0.035	0	Endothelium
VWF	0	3.37131	0.879	0.05	0	Endothelium
LDB2	0	3.27017	0.854	0.091	0	Endothelium
ANO2	0	3.1865	0.746	0.011	0	Endothelium
BTNL9	0	2.87251	0.746	0.006	0	Endothelium
PTPRB	0	2.86777	0.696	0.009	0	Endothelium
FLT1	0	2.81674	0.728	0.038	0	Endothelium
ADGRF5	0	2.61282	0.738	0.026	0	Endothelium
CCDC85A	0	2.57134	0.588	0.044	0	Endothelium
F8	0	2.4907	0.588	0.035	0	Endothelium
EMCN	0	2.48815	0.613	0.017	0	Endothelium
SEC14L1	0	2.43392	0.694	0.098	0	Endothelium
EGFL7	0	2.43102	0.649	0.017	0	Endothelium
CYYR1	0	2.40619	0.557	0.005	0	Endothelium
LNX1	0	2.39695	0.557	0.02	0	Endothelium
RASGRF2	0	2.37718	0.563	0.021	0	Endothelium
AQP1	0	2.36247	0.516	0.021	0	Endothelium
ITGA6	0	2.24859	0.559	0.043	0	Endothelium
PITPNC1	0	2.21109	0.792	0.147	0	Endothelium
ST8SIA6	0	2.2088	0.449	0.008	0	Endothelium
SHANK3	0	2.1661	0.584	0.018	0	Endothelium
PRAG1	0	2.08874	0.432	0.015	0	Endothelium
TPO	0	2.02743	0.349	0.004	0	Endothelium
WARS	0	2.00012	0.501	0.04	0	Endothelium
ADGRL4	0	1.99049	0.457	0.007	0	Endothelium
ERG	0	1.94203	0.459	0.008	0	Endothelium
ID1	0	1.91979	0.466	0.021	0	Endothelium
LINC00639	0	1.89237	0.287	0.007	0	Endothelium
PECAM1	0	1.88292	0.526	0.036	0	Endothelium
MCF2L	0	1.87911	0.447	0.02	0	Endothelium
CA8	0	1.84048	0.341	0.013	0	Endothelium
TEK	0	1.83328	0.428	0.009	0	Endothelium
CXorf36	0	1.8262	0.397	0.002	0	Endothelium
CPAMD8	0	1.8114	0.337	0.008	0	Endothelium
FABP5	0	1.77572	0.405	0.016	0	Endothelium
ANXA3	0	1.74141	0.393	0.004	0	Endothelium
CDH5	0	1.60285	0.347	0.004	0	Endothelium
ZNF366	0	1.58089	0.31	0.004	0	Endothelium
CLDN5	0	1.40922	0.268	0.005	0	Endothelium
TIE1	0	1.39481	0.285	0.003	0	Endothelium
EFNB2	0	1.36778	0.254	0.004	0	Endothelium
NOTCH4	0	1.32626	0.295	0.002	0	Endothelium
ROBO4	8.27873e-308	1.21796	0.243	0.004	2.77652e-303	Endothelium
KDR	7.38752e-306	1.41932	0.245	0.004	2.47763e-301	Endothelium
PRKCH	3.12814e-295	1.8918	0.553	0.064	1.04912e-290	Endothelium
SLC9A3R2	6.88471e-294	1.60836	0.356	0.019	2.309e-289	Endothelium
MYCT1	6.11635e-293	1.08138	0.21	0.002	2.0513e-288	Endothelium
NEDD9	4.19316e-292	1.79443	0.503	0.05	1.4063e-287	Endothelium
RAMP3	4.32122e-292	1.40783	0.249	0.005	1.44925e-287	Endothelium
RGCC	8.86966e-290	1.61827	0.356	0.02	2.97471e-285	Endothelium
PPP1R16B	4.24249e-283	1.46239	0.312	0.013	1.42285e-278	Endothelium
RASIP1	3.3127e-278	1.19749	0.229	0.004	1.11101e-273	Endothelium
PLEKHG1	3.69855e-273	1.87833	0.484	0.051	1.24042e-268	Endothelium
SOX18	2.71484e-267	1.27119	0.218	0.004	9.10503e-263	Endothelium
NOSTRIN	1.28601e-265	1.37745	0.264	0.009	4.31302e-261	Endothelium
ITGA1	2.66437e-260	1.98273	0.57	0.082	8.93576e-256	Endothelium
DACH1	4.44869e-258	1.86697	0.538	0.07	1.492e-253	Endothelium
ITPKB	6.51449e-252	1.71458	0.443	0.045	2.18483e-247	Endothelium
SH2D3C	5.48804e-251	1.35807	0.324	0.019	1.84058e-246	Endothelium
GALNT18	1.27712e-249	2.25887	0.59	0.102	4.2832e-245	Endothelium
NOVA2	3.32734e-248	0.968848	0.183	0.002	1.11592e-243	Endothelium
CD300LG	1.19811e-246	1.17774	0.195	0.003	4.01823e-242	Endothelium
RAPGEF3	3.23045e-242	1.1193	0.212	0.005	1.08343e-237	Endothelium
ABCB1	8.79175e-241	1.63921	0.222	0.006	2.94858e-236	Endothelium
ARHGEF15	5.8596e-240	0.974152	0.168	0.001	1.96519e-235	Endothelium
CA4	1.98631e-234	1.05389	0.17	0.001	6.6617e-230	Endothelium
MGLL	2.04021e-229	1.99056	0.553	0.089	6.84246e-225	Endothelium
KANK3	1.06596e-228	1.2554	0.272	0.014	3.57503e-224	Endothelium
FLI1	3.2828e-226	1.72374	0.565	0.092	1.10099e-221	Endothelium
ENG	1.7983e-223	2.0495	0.682	0.161	6.03116e-219	Endothelium
CCDC68	2.03164e-213	1.19211	0.229	0.009	6.81371e-209	Endothelium
RNF144B	2.72273e-207	1.63753	0.405	0.046	9.13151e-203	Endothelium
ADCY4	5.3027e-203	0.883112	0.168	0.003	1.77842e-198	Endothelium
RAPGEF5	2.63129e-198	1.56504	0.389	0.044	8.82483e-194	Endothelium
CCM2L	4.60453e-198	0.822565	0.141	0.001	1.54427e-193	Endothelium
GPIHBP1	1.48897e-195	0.926937	0.16	0.003	4.99372e-191	Endothelium
SLCO4A1	6.96877e-195	1.00962	0.164	0.003	2.33719e-190	Endothelium
PDGFB	6.68994e-193	1.0476	0.195	0.007	2.24367e-188	Endothelium
PODXL	1.90984e-191	1.41377	0.314	0.028	6.40521e-187	Endothelium
SPNS2	3.61442e-191	0.96745	0.16	0.003	1.2122e-186	Endothelium
FABP4	2.83178e-189	1.3792	0.279	0.021	9.49722e-185	Endothelium
KIAA1217	1.05785e-188	2.07374	0.827	0.371	3.54782e-184	Endothelium
SYNE2	8.21681e-186	1.98359	0.713	0.237	2.75575e-181	Endothelium
SHE	9.00072e-186	1.07826	0.208	0.009	3.01866e-181	Endothelium
S1PR1	4.44976e-185	0.996797	0.195	0.008	1.49236e-180	Endothelium
TMEM88	2.19381e-184	0.990409	0.185	0.006	7.35761e-180	Endothelium
CMTM8	1.97716e-182	1.56117	0.393	0.051	6.63099e-178	Endothelium
ARAP3	3.00302e-181	1.2089	0.233	0.013	1.00715e-176	Endothelium
EPAS1	2.41838e-180	1.86985	0.64	0.174	8.11076e-176	Endothelium
ICAM2	1.0565e-177	1.04843	0.204	0.009	3.5433e-173	Endothelium
ELMO1	3.42093e-177	1.63291	0.759	0.253	1.14731e-172	Endothelium
RNF125	1.25543e-174	1.34276	0.285	0.024	4.21047e-170	Endothelium
PTPRM	3.15745e-174	1.61312	0.904	0.563	1.05894e-169	Endothelium
TACC1	3.95033e-172	1.71932	0.771	0.303	1.32486e-167	Endothelium
IFI27	4.49646e-170	1.26134	0.241	0.017	1.50802e-165	Endothelium
FCN3	2.38069e-169	0.998856	0.146	0.003	7.98435e-165	Endothelium
ADGRG1	4.18575e-169	0.806746	0.146	0.003	1.40382e-164	Endothelium
SYNE1	6.90438e-164	2.21004	0.782	0.379	2.31559e-159	Endothelium
ELK3	1.24058e-161	1.29677	0.335	0.04	4.16067e-157	Endothelium
ABLIM3	6.70091e-161	1.84336	0.607	0.174	2.24735e-156	Endothelium
SLC9C1	1.76832e-160	1.47527	0.258	0.022	5.93058e-156	Endothelium
NR5A2	6.03166e-159	0.934885	0.131	0.002	2.0229e-154	Endothelium
PKN3	3.56456e-156	0.837625	0.135	0.003	1.19548e-151	Endothelium
CX3CL1	1.28502e-155	0.821864	0.129	0.002	4.3097e-151	Endothelium
CASC15	8.52399e-154	1.4404	0.366	0.052	2.85877e-149	Endothelium
MCTP1	4.4752e-151	1.40097	0.364	0.052	1.50089e-146	Endothelium
TNNT3	4.70294e-151	0.953978	0.16	0.006	1.57727e-146	Endothelium
DOCK9	4.11254e-150	1.7469	0.64	0.209	1.37926e-145	Endothelium
SLC1A1	1.60088e-149	1.06649	0.179	0.009	5.36904e-145	Endothelium
AC007743.1	2.62892e-149	0.854132	0.137	0.004	8.81688e-145	Endothelium
HSPA12B	2.63887e-149	0.871505	0.15	0.005	8.85024e-145	Endothelium
CD93	5.11641e-148	1.06258	0.218	0.016	1.71594e-143	Endothelium
PCAT19	4.33696e-147	0.793502	0.129	0.003	1.45453e-142	Endothelium
TCF15	1.76225e-146	1.13048	0.239	0.02	5.91025e-142	Endothelium
JCAD	2.14147e-146	1.28322	0.26	0.025	7.18207e-142	Endothelium
ESAM	3.68432e-146	0.941071	0.191	0.011	1.23565e-141	Endothelium
RAPGEF1	2.81268e-144	1.79615	0.607	0.191	9.43317e-140	Endothelium
PLCB1	7.02479e-144	1.62551	0.68	0.226	2.35597e-139	Endothelium
AL157871.4	3.47114e-143	0.927307	0.162	0.007	1.16415e-138	Endothelium
GNAI1	2.37719e-138	1.54364	0.306	0.04	7.97262e-134	Endothelium
ARHGAP29	1.07207e-137	1.57912	0.669	0.251	3.5955e-133	Endothelium
CAV1	1.34307e-137	1.72549	0.52	0.139	4.50439e-133	Endothelium
C22orf34	3.6667e-137	1.19392	0.289	0.034	1.22974e-132	Endothelium
BST2	3.81511e-134	1.13107	0.252	0.026	1.27951e-129	Endothelium
PREX2	4.69523e-134	1.43099	0.526	0.132	1.57469e-129	Endothelium
AC002070.1	4.07952e-132	1.1099	0.173	0.01	1.36819e-127	Endothelium
B2M	5.05122e-132	1.42176	0.584	0.178	1.69408e-127	Endothelium
TMTC1	1.49508e-131	1.85662	0.744	0.374	5.01419e-127	Endothelium
KCNB1	4.82571e-130	1.03813	0.181	0.012	1.61845e-125	Endothelium
HYAL2	1.65265e-125	0.877781	0.168	0.01	5.54266e-121	Endothelium
HLA-B	9.6663e-124	1.29378	0.399	0.079	3.24189e-119	Endothelium
KLF2	4.68549e-123	1.45331	0.374	0.071	1.57142e-118	Endothelium
A2M	6.50215e-122	1.57212	0.445	0.108	2.18069e-117	Endothelium
MAP2	1.75506e-120	1.31775	0.306	0.046	5.88611e-116	Endothelium
GRASP	2.00985e-119	0.9972	0.162	0.01	6.74064e-115	Endothelium
ADAM15	6.95893e-119	1.10548	0.256	0.032	2.33389e-114	Endothelium
VEGFC	8.62317e-117	1.00891	0.168	0.012	2.89204e-112	Endothelium
AIF1L	2.68457e-114	0.919939	0.191	0.017	9.00353e-110	Endothelium
CADPS2	1.14291e-113	1.54029	0.605	0.227	3.83311e-109	Endothelium
CDKN1C	7.10285e-113	1.2545	0.304	0.049	2.38215e-108	Endothelium
FOXN3	4.29127e-112	1.52797	0.792	0.528	1.43921e-107	Endothelium
EEPD1	2.70757e-110	1.40848	0.318	0.057	9.08066e-106	Endothelium
CD82	3.66212e-108	0.97467	0.193	0.019	1.2282e-103	Endothelium
HMCN1	7.59427e-108	1.61081	0.422	0.102	2.54697e-103	Endothelium
SPAAR	1.2126e-106	1.26176	0.312	0.055	4.06681e-102	Endothelium
TSPAN14	5.30281e-105	1.24778	0.322	0.06	1.77846e-100	Endothelium
PDE2A	1.5387e-104	0.836641	0.135	0.008	5.1605e-100	Endothelium
FGD5	3.14712e-104	1.09259	0.247	0.034	1.05548e-99	Endothelium
KITLG	1.7199e-102	1.01848	0.212	0.024	5.76821e-98	Endothelium
EPHA4	6.79733e-102	1.49702	0.374	0.087	2.27969e-97	Endothelium
CASP10	5.28307e-100	0.845458	0.17	0.015	1.77184e-95	Endothelium
LRMDA	2.18703e-99	1.2661	0.759	0.421	7.33487e-95	Endothelium
RAMP2	5.06422e-97	0.756175	0.116	0.006	1.69844e-92	Endothelium
ITM2A	8.21931e-96	0.79938	0.139	0.01	2.75659e-91	Endothelium
XAF1	1.28274e-95	1.16579	0.277	0.048	4.30206e-91	Endothelium
TMEM44	1.59067e-95	0.766299	0.141	0.01	5.33478e-91	Endothelium
GFOD1	8.2429e-95	1.58642	0.516	0.187	2.7645e-90	Endothelium
EPHB4	1.65162e-94	0.791018	0.127	0.008	5.53919e-90	Endothelium
AFDN	8.82098e-93	1.43838	0.593	0.268	2.95838e-88	Endothelium
GIMAP7	9.60673e-93	0.715261	0.135	0.009	3.2219e-88	Endothelium
UTRN	1.34815e-92	1.3594	0.746	0.484	4.52144e-88	Endothelium
SHROOM4	3.93195e-92	1.15426	0.297	0.057	1.3187e-87	Endothelium
TMTC2	1.82299e-91	1.29975	0.432	0.121	6.11395e-87	Endothelium
SGK1	2.1402e-91	1.05072	0.21	0.028	7.1778e-87	Endothelium
PPARG	6.51596e-91	1.48872	0.441	0.136	2.18532e-86	Endothelium
KIAA1549	8.64265e-91	1.03757	0.179	0.02	2.89857e-86	Endothelium
CD34	2.48692e-90	1.20492	0.37	0.091	8.34064e-86	Endothelium
MMRN2	4.15012e-90	0.850341	0.152	0.013	1.39187e-85	Endothelium
RFTN1	1.1114e-89	1.29735	0.501	0.167	3.72742e-85	Endothelium
GIMAP8	4.1631e-89	0.872864	0.164	0.016	1.39622e-84	Endothelium
RASAL2	6.43275e-89	1.23758	0.769	0.512	2.15742e-84	Endothelium
FRYL	2.97188e-88	1.50513	0.636	0.341	9.9671e-84	Endothelium
MYO10	2.65241e-86	1.15185	0.245	0.041	8.89566e-82	Endothelium
TM4SF1	1.66115e-85	1.03595	0.249	0.043	5.57115e-81	Endothelium
RNASE1	3.60345e-85	0.859759	0.285	0.053	1.20853e-80	Endothelium
STOM	3.48084e-84	1.36513	0.401	0.119	1.1674e-79	Endothelium
GNAQ	3.75326e-84	1.07104	0.615	0.257	1.25877e-79	Endothelium
TEAD4	9.37842e-84	0.715656	0.129	0.01	3.14533e-79	Endothelium
CPNE8	4.81177e-83	1.20727	0.41	0.119	1.61377e-78	Endothelium
TNFSF10	1.63781e-81	0.858606	0.173	0.02	5.49288e-77	Endothelium
HLA-E	5.57194e-81	1.06456	0.318	0.073	1.86872e-76	Endothelium
PAPSS2	1.47835e-80	1.0979	0.239	0.041	4.9581e-76	Endothelium
ETS2	1.71214e-80	0.965187	0.243	0.043	5.74216e-76	Endothelium
TMSB10	6.10007e-79	1.20417	0.412	0.126	2.04584e-74	Endothelium
KIAA1671	8.21877e-79	1.18703	0.301	0.068	2.75641e-74	Endothelium
ATOH8	1.95642e-78	1.03316	0.195	0.028	6.56145e-74	Endothelium
KLHL5	1.98615e-78	1.09676	0.299	0.067	6.66117e-74	Endothelium
PLXNA2	2.70376e-78	1.27048	0.393	0.118	9.06786e-74	Endothelium
RUNDC3B	4.04188e-77	0.754283	0.112	0.008	1.35556e-72	Endothelium
EML1	4.36962e-75	1.34938	0.37	0.112	1.46548e-70	Endothelium
CNTNAP3B	1.92085e-74	1.48191	0.362	0.105	6.44213e-70	Endothelium
TIMP3	3.47883e-74	1.09772	0.721	0.441	1.16673e-69	Endothelium
ETS1	5.06895e-74	1.18139	0.412	0.13	1.70002e-69	Endothelium
EFNB1	4.35449e-73	0.756075	0.127	0.012	1.46041e-68	Endothelium
MEOX2	4.54441e-73	1.1891	0.233	0.043	1.5241e-68	Endothelium
PRTG	4.72768e-73	0.919389	0.177	0.024	1.58557e-68	Endothelium
ADAMTS9	1.15102e-72	1.22115	0.372	0.108	3.86029e-68	Endothelium
HLA-C	5.7458e-72	0.961448	0.252	0.051	1.92702e-67	Endothelium
IFITM3	7.31787e-72	1.13977	0.418	0.14	2.45427e-67	Endothelium
ZBTB46	6.72327e-71	1.24382	0.372	0.116	2.25485e-66	Endothelium
AL139807.1	8.74539e-71	0.915873	0.195	0.031	2.93303e-66	Endothelium
RAPGEF2	1.49373e-70	1.26583	0.672	0.417	5.00968e-66	Endothelium
ARHGAP31	3.72839e-70	1.32337	0.478	0.199	1.25043e-65	Endothelium
UACA	1.07393e-69	1.3077	0.547	0.263	3.60173e-65	Endothelium
JAG2	1.05066e-68	0.763484	0.125	0.012	3.52371e-64	Endothelium
TBX3	1.42799e-68	1.02963	0.164	0.023	4.7892e-64	Endothelium
HIF3A	1.52152e-67	1.04271	0.661	0.391	5.10289e-63	Endothelium
CFAP161	2.85316e-67	0.872717	0.162	0.022	9.56894e-63	Endothelium
CLEC14A	6.38157e-67	0.752913	0.152	0.019	2.14025e-62	Endothelium
CCNY	3.58785e-66	1.36318	0.636	0.404	1.20329e-61	Endothelium
TINAGL1	3.66447e-66	1.26907	0.356	0.114	1.22899e-61	Endothelium
SEMA6A	1.15179e-65	1.19386	0.231	0.047	3.86286e-61	Endothelium
TBCD	1.94953e-64	1.25805	0.372	0.125	6.53832e-60	Endothelium
SULF2	2.64724e-64	0.894306	0.162	0.023	8.87833e-60	Endothelium
KALRN	2.99883e-64	1.29473	0.588	0.329	1.00575e-59	Endothelium
MEOX1	1.48107e-63	0.831287	0.137	0.016	4.96722e-59	Endothelium
IFI44	7.17183e-63	0.93779	0.21	0.04	2.40529e-58	Endothelium
SRGAP2	2.59387e-59	0.921609	0.353	0.11	8.69931e-55	Endothelium
CAVIN2	2.20778e-58	0.969686	0.208	0.043	7.40444e-54	Endothelium
LIMS2	2.51231e-58	1.17868	0.449	0.198	8.42578e-54	Endothelium
IGFBP4	2.62091e-58	1.04195	0.326	0.099	8.78999e-54	Endothelium
EPB41L4A	6.53122e-58	1.26705	0.497	0.239	2.19044e-53	Endothelium
ADIPOR2	7.15599e-58	1.29648	0.439	0.188	2.39998e-53	Endothelium
CHODL	2.30324e-57	0.931216	0.102	0.01	7.72461e-53	Endothelium
HPCAL1	2.32573e-57	1.0829	0.235	0.055	7.80003e-53	Endothelium
FRMD4A	2.52471e-56	1.13122	0.501	0.241	8.46738e-52	Endothelium
EVA1C	2.56693e-56	1.17251	0.455	0.204	8.60898e-52	Endothelium
ID3	1.57171e-55	0.791205	0.198	0.039	5.27121e-51	Endothelium
CALCRL	2.23516e-55	1.07697	0.326	0.102	7.49627e-51	Endothelium
MCC	3.01395e-55	1.18092	0.547	0.305	1.01082e-50	Endothelium
NLRC5	4.4178e-55	0.700467	0.15	0.023	1.48164e-50	Endothelium
DOCK1	6.27574e-55	1.04274	0.57	0.318	2.10476e-50	Endothelium
MYO1E	1.24751e-54	1.25968	0.331	0.111	4.18389e-50	Endothelium
TSPAN18	2.19821e-54	1.17113	0.316	0.105	7.37237e-50	Endothelium
CDK17	3.69573e-54	1.14253	0.422	0.177	1.23947e-49	Endothelium
IFITM2	9.42899e-54	0.953898	0.26	0.069	3.16229e-49	Endothelium
CD9	2.29715e-53	0.82003	0.162	0.028	7.70419e-49	Endothelium
NRP1	4.2947e-52	1.02951	0.644	0.428	1.44035e-47	Endothelium
EPSTI1	7.60269e-52	0.826815	0.154	0.026	2.54979e-47	Endothelium
LY6E	9.88777e-52	0.854264	0.179	0.035	3.31616e-47	Endothelium
CDC42BPA	1.88558e-51	0.94204	0.659	0.478	6.32384e-47	Endothelium
APP	4.75944e-51	1.12766	0.576	0.351	1.59622e-46	Endothelium
PIK3C2A	3.18253e-50	1.20971	0.459	0.231	1.06736e-45	Endothelium
JAM2	6.01206e-50	1.031	0.2	0.046	2.01632e-45	Endothelium
MFSD6	2.7883e-48	0.832529	0.208	0.05	9.35141e-44	Endothelium
PLSCR1	7.13272e-48	0.876189	0.262	0.075	2.39217e-43	Endothelium
RIN2	1.34232e-47	1.23033	0.499	0.278	4.50189e-43	Endothelium
ASAP1	2.80805e-47	1.00868	0.663	0.503	9.41762e-43	Endothelium
MEF2C	2.82599e-47	0.97829	0.545	0.309	9.4778e-43	Endothelium
RBMS2	3.58058e-47	1.04933	0.362	0.142	1.20085e-42	Endothelium
DNM3	5.39263e-47	1.09716	0.262	0.079	1.80858e-42	Endothelium
PTPRG	6.59029e-47	0.872983	0.807	0.714	2.21025e-42	Endothelium
DOCK4	6.65217e-47	1.17611	0.561	0.351	2.231e-42	Endothelium
NCOA3	1.48825e-46	1.26235	0.534	0.334	4.99129e-42	Endothelium
LINC01317	6.21722e-46	0.924528	0.108	0.014	2.08513e-41	Endothelium
PARP14	6.93469e-46	0.892394	0.26	0.077	2.32576e-41	Endothelium
CARD8	2.45181e-45	0.914927	0.272	0.087	8.22288e-41	Endothelium
TMCC3	4.22076e-45	0.728678	0.123	0.019	1.41556e-40	Endothelium
HIPK2	7.17718e-45	1.09059	0.516	0.299	2.40708e-40	Endothelium
LDLRAD4	1.17487e-44	0.98416	0.574	0.354	3.94029e-40	Endothelium
NEDD4	1.41372e-44	1.02454	0.279	0.092	4.74133e-40	Endothelium
GRB10	2.08391e-44	1.21787	0.422	0.203	6.98903e-40	Endothelium
APOL3	6.08067e-44	0.728482	0.173	0.038	2.03934e-39	Endothelium
PLPP1	6.92148e-44	1.36984	0.545	0.347	2.32133e-39	Endothelium
RDH10-AS1	3.16582e-43	0.740434	0.102	0.014	1.06175e-38	Endothelium
PIK3C2B	3.52499e-43	0.943218	0.198	0.051	1.18221e-38	Endothelium
CRIM1	1.12038e-42	1.3172	0.482	0.275	3.75753e-38	Endothelium
IFI44L	2.50687e-42	0.89733	0.152	0.031	8.40755e-38	Endothelium
HLA-A	3.21742e-42	0.94412	0.347	0.14	1.07906e-37	Endothelium
BCL2L1	4.50538e-42	1.02962	0.345	0.142	1.51101e-37	Endothelium
STIM2	5.70088e-42	0.894277	0.245	0.075	1.91196e-37	Endothelium
AUTS2	2.18233e-41	0.925326	0.705	0.624	7.31911e-37	Endothelium
TMEM204	7.36883e-41	0.76183	0.156	0.033	2.47136e-36	Endothelium
ADD1	7.53661e-41	1.05342	0.474	0.268	2.52763e-36	Endothelium
CD74	8.19489e-41	0.728185	0.193	0.048	2.7484e-36	Endothelium
PEAK1	8.23049e-41	1.00091	0.609	0.448	2.76034e-36	Endothelium
KCNQ1OT1	2.58299e-40	1.11354	0.306	0.117	8.66284e-36	Endothelium
STOX2	2.92622e-40	1.16936	0.38	0.178	9.81395e-36	Endothelium
TRIM25	5.11112e-40	0.708077	0.131	0.024	1.71417e-35	Endothelium
BAIAP2L1	7.36968e-40	0.83997	0.183	0.046	2.47164e-35	Endothelium
BMS1P14	1.07872e-39	1.19132	0.235	0.075	3.6178e-35	Endothelium
STK10	1.17281e-39	0.783668	0.233	0.07	3.93336e-35	Endothelium
CTTNBP2NL	1.46178e-39	0.905414	0.241	0.076	4.90251e-35	Endothelium
DGKE	6.67318e-38	0.715523	0.127	0.024	2.23805e-33	Endothelium
OSMR	1.23982e-37	0.849027	0.26	0.088	4.15811e-33	Endothelium
APBB2	1.4523e-37	0.891027	0.549	0.332	4.87072e-33	Endothelium
EXT1	2.28386e-37	1.11659	0.578	0.402	7.65961e-33	Endothelium
ZNF385D	7.62625e-37	1.17742	0.318	0.131	2.55769e-32	Endothelium
SH3BGRL2	5.32856e-36	0.880906	0.162	0.04	1.78709e-31	Endothelium
ELOVL5	6.75846e-36	0.88696	0.256	0.091	2.26665e-31	Endothelium
KIAA0355	9.58225e-36	1.05271	0.285	0.113	3.2137e-31	Endothelium
CHSY3	1.78228e-35	1.29386	0.247	0.085	5.97742e-31	Endothelium
PHACTR2	4.70418e-35	1.1858	0.453	0.266	1.57769e-30	Endothelium
IGFBP2	6.53206e-35	0.736007	0.139	0.031	2.19072e-30	Endothelium
COBLL1	7.72856e-35	1.07431	0.414	0.226	2.592e-30	Endothelium
CTNNBIP1	1.04824e-34	1.03859	0.299	0.127	3.5156e-30	Endothelium
NUMB	1.75482e-34	0.928664	0.48	0.295	5.88531e-30	Endothelium
MGAT4A	2.26807e-34	0.875661	0.274	0.106	7.60664e-30	Endothelium
LIPE-AS1	2.9687e-34	1.04412	0.21	0.067	9.95644e-30	Endothelium
CD2AP	5.27328e-34	1.00639	0.318	0.14	1.76855e-29	Endothelium
DENND3	8.06848e-34	0.824139	0.212	0.067	2.70601e-29	Endothelium
CMIP	1.11256e-33	0.891917	0.254	0.091	3.73129e-29	Endothelium
RALGAPA2	1.17288e-33	1.12365	0.424	0.241	3.93362e-29	Endothelium
LPAR6	1.59703e-33	0.706755	0.181	0.05	5.35613e-29	Endothelium
GPRC5B	1.76188e-33	0.787993	0.154	0.039	5.909e-29	Endothelium
VAV3	4.07817e-33	0.896441	0.235	0.079	1.36774e-28	Endothelium
DOCK6	6.38953e-33	0.859526	0.279	0.11	2.14292e-28	Endothelium
SWAP70	1.66184e-32	0.925946	0.272	0.108	5.57348e-28	Endothelium
NKTR	3.58401e-32	0.939733	0.501	0.341	1.20201e-27	Endothelium
GNAI2	6.90649e-32	0.720014	0.214	0.071	2.3163e-27	Endothelium
NCALD	7.49533e-32	0.943702	0.476	0.282	2.51378e-27	Endothelium
DGKH	3.95037e-30	0.899906	0.362	0.187	1.32488e-25	Endothelium
CACHD1	6.68973e-30	0.835776	0.204	0.068	2.2436e-25	Endothelium
PTK2	7.11245e-30	0.734196	0.628	0.511	2.38537e-25	Endothelium
PITPNM2	7.25598e-30	1.09101	0.277	0.121	2.43351e-25	Endothelium
FGD4	9.00127e-30	0.891171	0.545	0.395	3.01885e-25	Endothelium
MGAT1	1.98566e-29	0.745705	0.237	0.088	6.6595e-25	Endothelium
SMAD6	2.47474e-29	1.23751	0.208	0.075	8.29978e-25	Endothelium
TTC28	1.81981e-28	0.792801	0.624	0.499	6.10326e-24	Endothelium
PML	7.0275e-28	0.763059	0.166	0.051	2.35688e-23	Endothelium
NFIB	2.48424e-27	0.7837	0.682	0.616	8.33166e-23	Endothelium
FNBP1L	2.70304e-27	0.99735	0.312	0.152	9.06545e-23	Endothelium
NLK	3.5639e-27	0.928124	0.412	0.249	1.19526e-22	Endothelium
LGALS3	3.77893e-27	0.83674	0.237	0.095	1.26738e-22	Endothelium
AC058822.1	4.0169e-27	0.831251	0.231	0.092	1.34719e-22	Endothelium
FLNB	5.63921e-27	0.93227	0.285	0.13	1.89128e-22	Endothelium
ADARB1	1.16746e-26	0.849996	0.26	0.113	3.91541e-22	Endothelium
MEF2A	1.18338e-26	0.704822	0.655	0.535	3.96881e-22	Endothelium
SLC25A21	1.25452e-26	0.954342	0.148	0.043	4.2074e-22	Endothelium
PTPN12	4.68331e-26	0.841806	0.449	0.285	1.57069e-21	Endothelium
PICALM	5.45232e-26	0.843211	0.57	0.466	1.8286e-21	Endothelium
RPS6KA2	5.48552e-26	0.899417	0.457	0.3	1.83973e-21	Endothelium
IFI16	7.84427e-26	0.724654	0.277	0.121	2.63081e-21	Endothelium
PKP4	1.22279e-25	1.06874	0.407	0.259	4.10099e-21	Endothelium
NEURL1B	1.30569e-25	0.709556	0.31	0.144	4.37903e-21	Endothelium
TSPAN9	2.46575e-25	0.947182	0.41	0.261	8.26962e-21	Endothelium
CTNNB1	4.97766e-25	0.870534	0.397	0.239	1.66941e-20	Endothelium
SLC35G2	6.29209e-25	0.790914	0.175	0.06	2.11024e-20	Endothelium
TMOD3	6.64957e-25	0.82393	0.299	0.146	2.23013e-20	Endothelium
TJP1	1.35026e-24	0.890411	0.489	0.359	4.52849e-20	Endothelium
CCND3	2.9354e-24	0.783509	0.374	0.209	9.84475e-20	Endothelium
MAP3K1	3.68002e-24	0.801295	0.256	0.113	1.2342e-19	Endothelium
ITPR2	3.1214e-23	0.82505	0.509	0.388	1.04685e-18	Endothelium
FAM174B	4.91349e-23	0.800647	0.181	0.067	1.64789e-18	Endothelium
CD109	1.00639e-22	0.71012	0.166	0.058	3.37523e-18	Endothelium
PKN1	2.06956e-22	0.700774	0.198	0.078	6.9409e-18	Endothelium
FDPS	2.36411e-22	0.72854	0.179	0.067	7.92876e-18	Endothelium
GMDS	5.53557e-22	0.834345	0.314	0.165	1.85652e-17	Endothelium
LEPROTL1	6.88423e-22	0.709152	0.143	0.046	2.30883e-17	Endothelium
RAPGEF4	8.88659e-22	0.909827	0.243	0.115	2.98039e-17	Endothelium
HIP1	9.44713e-22	0.811613	0.347	0.195	3.16838e-17	Endothelium
NMT2	9.71966e-22	0.795257	0.202	0.083	3.25978e-17	Endothelium
EXOC6	9.72026e-22	0.91694	0.326	0.186	3.25998e-17	Endothelium
BMPR2	9.81078e-22	0.915002	0.484	0.372	3.29034e-17	Endothelium
ESYT2	1.22128e-21	0.8942	0.447	0.324	4.09593e-17	Endothelium
TBC1D9	1.5088e-21	0.8065	0.243	0.112	5.06023e-17	Endothelium
TCF7L1	1.67299e-21	0.798568	0.306	0.158	5.61088e-17	Endothelium
ZNF160	1.04267e-20	0.730541	0.204	0.086	3.49691e-16	Endothelium
HUS1	1.15777e-20	0.901692	0.206	0.089	3.88293e-16	Endothelium
MYRIP	2.69144e-20	0.823519	0.135	0.045	9.02656e-16	Endothelium
RNF220	5.0305e-20	0.844265	0.139	0.047	1.68713e-15	Endothelium
ZNF423	7.45046e-20	0.703155	0.204	0.086	2.49873e-15	Endothelium
YES1	1.79238e-19	0.874121	0.243	0.121	6.01128e-15	Endothelium
PPP3CA	2.07501e-19	0.801816	0.462	0.331	6.95917e-15	Endothelium
SLC44A2	3.59973e-19	0.720775	0.195	0.084	1.20728e-14	Endothelium
MIR181A1HG	3.84897e-19	0.696344	0.193	0.081	1.29087e-14	Endothelium
LRCH1	4.42357e-19	0.936723	0.374	0.249	1.48358e-14	Endothelium
KLF7	4.58674e-19	0.805307	0.426	0.303	1.5383e-14	Endothelium
DLEU2	5.81433e-19	0.715662	0.466	0.341	1.95001e-14	Endothelium
ZHX3	6.25538e-19	0.853047	0.358	0.227	2.09793e-14	Endothelium
CEP112	9.51002e-19	0.869849	0.356	0.226	3.18947e-14	Endothelium
RPGR	1.18503e-18	0.824449	0.143	0.052	3.97434e-14	Endothelium
WNK1	2.08439e-18	0.82992	0.52	0.434	6.99062e-14	Endothelium
UVRAG	4.53039e-18	0.874657	0.418	0.306	1.5194e-13	Endothelium
CPD	2.14388e-17	0.787496	0.198	0.091	7.19015e-13	Endothelium
ANXA2	2.29541e-17	0.703751	0.264	0.137	7.69833e-13	Endothelium
CAVIN1	6.46199e-17	0.753188	0.26	0.142	2.16722e-12	Endothelium
LMBR1	7.2741e-17	0.785785	0.353	0.234	2.43959e-12	Endothelium
AL357507.1	9.90119e-17	0.942361	0.106	0.034	3.32066e-12	Endothelium
LIFR	1.17353e-16	0.966095	0.358	0.241	3.93579e-12	Endothelium
PHLPP1	1.69347e-16	0.815826	0.285	0.165	5.67956e-12	Endothelium
PCAT1	4.07537e-16	0.872064	0.137	0.053	1.3668e-11	Endothelium
DDX58	5.73987e-16	0.739806	0.146	0.058	1.92504e-11	Endothelium
HEG1	9.88665e-16	0.8373	0.314	0.2	3.31578e-11	Endothelium
AL445426.1	4.07264e-15	0.752616	0.173	0.077	1.36588e-10	Endothelium
FUT8	1.11675e-14	0.823888	0.279	0.165	3.74534e-10	Endothelium
DAB2IP	8.38251e-14	0.698073	0.252	0.149	2.81133e-09	Endothelium
RFX3	1.0989e-13	0.712543	0.337	0.227	3.68549e-09	Endothelium
SP100	1.10688e-13	0.770937	0.341	0.234	3.71227e-09	Endothelium
MLEC	1.3437e-13	0.707586	0.183	0.092	4.50651e-09	Endothelium
MALT1	3.99173e-13	0.721226	0.225	0.126	1.33875e-08	Endothelium
RNF144A	4.39323e-13	0.716365	0.239	0.135	1.4734e-08	Endothelium
TSC22D1	2.42761e-12	0.769016	0.356	0.264	8.14171e-08	Endothelium
ARHGEF3	5.4679e-12	0.806507	0.277	0.18	1.83382e-07	Endothelium
TPTEP2-CSNK1E	9.98879e-11	0.765257	0.32	0.239	3.35004e-06	Endothelium
FAT4	1.07379e-10	0.725859	0.258	0.167	3.60129e-06	Endothelium
NUAK1	1.88491e-10	1.03597	0.293	0.214	6.32161e-06	Endothelium
GSE1	2.31706e-10	0.842354	0.268	0.185	7.77097e-06	Endothelium
CHN1	6.04588e-10	0.751957	0.216	0.136	2.02767e-05	Endothelium
MEF2C-AS1	3.19298e-09	0.716582	0.141	0.073	0.000107086	Endothelium
UNC13B	6.51288e-09	0.719186	0.279	0.202	0.000218429	Endothelium
AFAP1L1	9.19235e-09	0.770835	0.216	0.144	0.000308293	Endothelium
ATF7IP2	2.06362e-08	0.703935	0.316	0.251	0.000692097	Endothelium
HERC1	3.76345e-08	0.716798	0.439	0.41	0.00126219	Endothelium
NXN	5.38617e-08	0.753574	0.206	0.135	0.00180641	Endothelium
RDX	2.64143e-06	0.747022	0.266	0.213	0.0885884	Endothelium
EGLN1	7.85257e-06	0.694048	0.243	0.192	0.26336	Endothelium
GUCY1A2	0	3.11838	0.815	0.03	0	Perivascular cells
EGFLAM	0	2.7975	0.729	0.007	0	Perivascular cells
NR2F2-AS1	0	2.69157	0.749	0.042	0	Perivascular cells
RGS5	0	2.61886	0.754	0.043	0	Perivascular cells
KCNAB1	0	2.57355	0.649	0.04	0	Perivascular cells
AC012409.2	0	2.18968	0.476	0.009	0	Perivascular cells
NOTCH3	0	2.15879	0.549	0.01	0	Perivascular cells
BMP5	0	2.1433	0.504	0.016	0	Perivascular cells
PTH1R	0	1.95263	0.516	0.015	0	Perivascular cells
TBX2	0	1.93515	0.466	0.012	0	Perivascular cells
NR2F2	0	1.81236	0.536	0.027	0	Perivascular cells
CD38	0	1.72104	0.426	0.014	0	Perivascular cells
LINC02237	0	1.69841	0.321	0.006	0	Perivascular cells
AGT	0	1.67172	0.411	0.015	0	Perivascular cells
AGAP2	0	1.62461	0.378	0.003	0	Perivascular cells
GJA4	0	1.47569	0.361	0.005	0	Perivascular cells
LINC01197	0	1.41048	0.293	0.004	0	Perivascular cells
FHL5	0	1.30466	0.253	0.001	0	Perivascular cells
MRVI1	0	1.09802	0.216	0	0	Perivascular cells
CPE	3.01758e-304	1.82936	0.479	0.036	1.01204e-299	Perivascular cells
NFASC	6.58468e-298	1.75613	0.509	0.043	2.20837e-293	Perivascular cells
ENPEP	1.09654e-288	1.53734	0.341	0.015	3.67757e-284	Perivascular cells
ANO1	4.88219e-285	1.32096	0.323	0.013	1.63739e-280	Perivascular cells
CDH6	4.8227e-284	0.998979	0.211	0.002	1.61744e-279	Perivascular cells
CLMN	1.86443e-279	1.84252	0.614	0.075	6.25292e-275	Perivascular cells
SCN3A	1.13751e-278	1.09364	0.213	0.002	3.81497e-274	Perivascular cells
CARMN	5.42145e-278	2.18874	0.647	0.094	1.81825e-273	Perivascular cells
MYO1B	7.76719e-272	2.0248	0.714	0.118	2.60496e-267	Perivascular cells
COX4I2	2.40839e-271	1.15512	0.278	0.009	8.07726e-267	Perivascular cells
LZTS1	5.19303e-267	1.07204	0.221	0.003	1.74164e-262	Perivascular cells
RNF152	2.06479e-261	2.14628	0.644	0.095	6.92488e-257	Perivascular cells
ADAMTS12	5.97117e-261	1.73185	0.419	0.032	2.00261e-256	Perivascular cells
FRMD3	1.15917e-247	2.32775	0.817	0.205	3.88761e-243	Perivascular cells
DLC1	8.21852e-232	2.89941	0.952	0.481	2.75633e-227	Perivascular cells
CACNA1H	1.22478e-226	0.976541	0.188	0.003	4.10765e-222	Perivascular cells
PDGFRB	7.04946e-223	1.80337	0.637	0.111	2.36425e-218	Perivascular cells
RIPOR3	2.04258e-220	1.71355	0.634	0.107	6.8504e-216	Perivascular cells
SOX5	1.43901e-215	1.92646	0.835	0.234	4.82615e-211	Perivascular cells
GUCY1B1	5.22221e-215	1.52645	0.424	0.043	1.75143e-210	Perivascular cells
EPS8	1.04069e-211	2.03519	0.877	0.299	3.49025e-207	Perivascular cells
MCAM	2.4206e-204	1.49091	0.361	0.031	8.11821e-200	Perivascular cells
CPM	1.32153e-203	1.7004	0.464	0.054	4.43215e-199	Perivascular cells
SNX31	3.81346e-199	0.96507	0.185	0.004	1.27896e-194	Perivascular cells
GJC1	1.27042e-198	1.65496	0.466	0.062	4.26072e-194	Perivascular cells
ABCC9	1.35624e-198	2.25824	0.792	0.261	4.54856e-194	Perivascular cells
RIMS1	6.43165e-196	1.42404	0.216	0.008	2.15705e-191	Perivascular cells
CSPG4	1.10369e-194	1.20888	0.278	0.017	3.70157e-190	Perivascular cells
LMOD1	7.76916e-193	1.2675	0.273	0.016	2.60562e-188	Perivascular cells
GPAT2	3.32276e-192	0.920712	0.19	0.005	1.11439e-187	Perivascular cells
STEAP4	3.35117e-191	1.70874	0.544	0.088	1.12391e-186	Perivascular cells
MUC3A	6.16552e-190	0.757388	0.133	0.001	2.06779e-185	Perivascular cells
DAAM2	1.75561e-184	1.4516	0.439	0.055	5.88797e-180	Perivascular cells
SPARC	1.83896e-184	1.60235	0.637	0.135	6.16752e-180	Perivascular cells
SCN4B	3.46692e-177	0.760855	0.135	0.001	1.16274e-172	Perivascular cells
PPP1R14A	5.87433e-174	1.04087	0.263	0.017	1.97013e-169	Perivascular cells
FAM162B	8.42578e-174	0.988112	0.208	0.009	2.82584e-169	Perivascular cells
AL499616.1	2.57941e-173	0.77822	0.155	0.003	8.65081e-169	Perivascular cells
RAD51B	2.12044e-172	1.98457	0.664	0.161	7.11155e-168	Perivascular cells
GPR176	4.40945e-172	1.01958	0.198	0.008	1.47884e-167	Perivascular cells
GUCY1A1	9.74928e-161	1.73487	0.574	0.127	3.26971e-156	Perivascular cells
STAC	3.54588e-159	0.766993	0.125	0.002	1.18922e-154	Perivascular cells
RGL3	5.54897e-158	1.56177	0.419	0.06	1.86101e-153	Perivascular cells
HIGD1B	1.40932e-155	0.759134	0.163	0.005	4.72657e-151	Perivascular cells
LINC00924	1.70615e-154	0.759031	0.138	0.003	5.72207e-150	Perivascular cells
PDZD2	6.55891e-154	1.70049	0.882	0.467	2.19973e-149	Perivascular cells
GRIN3A	4.43851e-152	0.858163	0.128	0.002	1.48859e-147	Perivascular cells
SPECC1	2.0928e-151	1.39205	0.481	0.083	7.01884e-147	Perivascular cells
COL27A1	2.12016e-150	1.49877	0.424	0.066	7.1106e-146	Perivascular cells
SHISA6	2.15789e-150	1.16292	0.206	0.011	7.23713e-146	Perivascular cells
SLC38A11	1.1846e-146	0.746528	0.115	0.001	3.97293e-142	Perivascular cells
ISYNA1	4.35752e-146	0.964693	0.216	0.013	1.46143e-141	Perivascular cells
ADAMTS4	8.00008e-139	1.32921	0.286	0.029	2.68307e-134	Perivascular cells
DCBLD1	9.79491e-139	1.32767	0.313	0.037	3.28502e-134	Perivascular cells
NDUFA4L2	1.27355e-138	1.04141	0.263	0.024	4.27124e-134	Perivascular cells
ACTA2	5.10248e-134	1.28197	0.298	0.033	1.71127e-129	Perivascular cells
ARHGAP42	1.78704e-126	1.70626	0.594	0.178	5.99338e-122	Perivascular cells
MAP1B	2.53962e-125	1.64781	0.571	0.156	8.51737e-121	Perivascular cells
SLC6A1-AS1	2.7936e-124	0.7339	0.125	0.004	9.36919e-120	Perivascular cells
JAG1	2.88447e-123	1.29168	0.396	0.068	9.67394e-119	Perivascular cells
NGF	3.85575e-121	1.47411	0.461	0.096	1.29314e-116	Perivascular cells
ADIRF	1.48691e-118	1.038	0.241	0.024	4.98678e-114	Perivascular cells
KLHL23	1.94513e-118	1.4137	0.409	0.079	6.52359e-114	Perivascular cells
P2RY14	1.34754e-115	1.05865	0.273	0.032	4.51937e-111	Perivascular cells
CNGA1	2.92333e-114	0.769928	0.118	0.004	9.80425e-110	Perivascular cells
EDNRA	2.70304e-113	1.52441	0.419	0.088	9.06547e-109	Perivascular cells
PTEN	7.3656e-113	1.60472	0.779	0.41	2.47027e-108	Perivascular cells
EPB41L1	1.45139e-112	0.948622	0.218	0.02	4.86768e-108	Perivascular cells
THSD7B	2.60218e-110	1.06636	0.175	0.012	8.72719e-106	Perivascular cells
ADCY3	5.66927e-110	1.2543	0.348	0.058	1.90136e-105	Perivascular cells
IGFBP5	2.93291e-109	1.57198	0.381	0.072	9.83641e-105	Perivascular cells
CDH11	5.93573e-108	1.16625	0.316	0.048	1.99073e-103	Perivascular cells
ARHGEF17	6.02603e-102	1.31654	0.393	0.085	2.02101e-97	Perivascular cells
THBS4	7.27669e-102	1.40217	0.361	0.07	2.44046e-97	Perivascular cells
PAWR	1.43062e-100	1.21328	0.318	0.054	4.798e-96	Perivascular cells
KCNJ8	7.88782e-99	1.07741	0.241	0.03	2.64542e-94	Perivascular cells
ARHGAP15	2.04531e-98	0.938064	0.404	0.081	6.85957e-94	Perivascular cells
SLC12A2	3.62268e-98	1.68731	0.466	0.128	1.21497e-93	Perivascular cells
PDE7B	8.52686e-98	1.55817	0.644	0.255	2.85974e-93	Perivascular cells
PEAR1	6.03395e-97	0.783042	0.175	0.015	2.02366e-92	Perivascular cells
SLC16A12	8.61052e-97	1.42925	0.476	0.126	2.8878e-92	Perivascular cells
LINC01099	8.4137e-96	0.86924	0.123	0.006	2.82179e-91	Perivascular cells
CNTN4	2.60602e-94	1.55167	0.328	0.061	8.74007e-90	Perivascular cells
PCDH17	1.17541e-93	0.831609	0.16	0.012	3.94209e-89	Perivascular cells
AC131025.2	2.91383e-91	0.962963	0.223	0.028	9.77239e-87	Perivascular cells
LINC00989	7.67999e-91	0.81535	0.17	0.015	2.57571e-86	Perivascular cells
CALD1	1.17508e-89	1.06082	0.847	0.598	3.94099e-85	Perivascular cells
ENPP1	4.50913e-88	0.989912	0.203	0.023	1.51227e-83	Perivascular cells
DGKB	1.02859e-86	0.968624	0.198	0.022	3.44968e-82	Perivascular cells
MOCS1	1.97801e-86	0.966688	0.208	0.025	6.63384e-82	Perivascular cells
SLC6A1	7.53622e-86	0.695783	0.113	0.006	2.5275e-81	Perivascular cells
TMEM273	1.6811e-85	0.733315	0.153	0.012	5.63807e-81	Perivascular cells
CYSLTR2	8.47304e-83	1.08229	0.258	0.04	2.84169e-78	Perivascular cells
MFGE8	6.28994e-82	1.21961	0.709	0.378	2.10952e-77	Perivascular cells
ADAMTS9-AS1	1.2561e-81	0.702442	0.113	0.006	4.21272e-77	Perivascular cells
RAPH1	3.61684e-81	1.37181	0.526	0.187	1.21302e-76	Perivascular cells
MYLK	5.00711e-80	0.762054	0.123	0.008	1.67929e-75	Perivascular cells
SH3RF1	3.6765e-77	1.3846	0.551	0.211	1.23302e-72	Perivascular cells
PACSIN2	1.21669e-76	1.39796	0.504	0.183	4.08055e-72	Perivascular cells
PLCE1	2.86964e-76	1.32253	0.441	0.135	9.6242e-72	Perivascular cells
PRKG1	1.10651e-75	0.909911	0.917	0.729	3.71102e-71	Perivascular cells
ELOVL2	1.6624e-75	0.858061	0.178	0.02	5.57535e-71	Perivascular cells
KCNE4	8.85078e-74	0.801433	0.153	0.015	2.96837e-69	Perivascular cells
ZFHX3	5.18322e-73	1.24546	0.727	0.401	1.73835e-68	Perivascular cells
TLE1	5.35754e-72	1.12833	0.353	0.087	1.79681e-67	Perivascular cells
APOLD1	2.11038e-71	0.88327	0.226	0.036	7.07778e-67	Perivascular cells
SEMA5B	1.67637e-70	0.933571	0.19	0.026	5.6222e-66	Perivascular cells
ARHGEF28	2.62735e-70	0.762677	0.138	0.013	8.81161e-66	Perivascular cells
ITGA7	7.27601e-69	1.30886	0.509	0.203	2.44023e-64	Perivascular cells
MIR4435-2HG	1.16108e-68	1.42833	0.494	0.186	3.89403e-64	Perivascular cells
HMGCLL1	4.9174e-66	0.981566	0.19	0.027	1.6492e-61	Perivascular cells
EFHD1	3.29342e-64	1.03707	0.336	0.087	1.10455e-59	Perivascular cells
C2CD2	9.23221e-64	0.884384	0.241	0.046	3.0963e-59	Perivascular cells
LHFPL6	2.31995e-63	1.11121	0.832	0.631	7.78065e-59	Perivascular cells
C11orf96	1.67316e-62	0.895617	0.238	0.045	5.61143e-58	Perivascular cells
SYTL2	1.73641e-62	0.920407	0.18	0.026	5.82358e-58	Perivascular cells
NFATC4	1.79891e-62	0.999295	0.313	0.076	6.0332e-58	Perivascular cells
DSCAML1	3.64306e-61	1.05146	0.213	0.037	1.22181e-56	Perivascular cells
SOCS5	7.32104e-61	1.18643	0.419	0.147	2.45533e-56	Perivascular cells
ARHGEF7	8.27918e-59	1.17355	0.536	0.246	2.77667e-54	Perivascular cells
SPRED1	3.96334e-58	1.03137	0.481	0.184	1.32922e-53	Perivascular cells
PLCB4	9.92561e-58	1.16165	0.654	0.391	3.32885e-53	Perivascular cells
PLXND1	5.2054e-56	0.811926	0.273	0.062	1.74579e-51	Perivascular cells
MT2A	5.82318e-56	0.939309	0.263	0.061	1.95298e-51	Perivascular cells
GPRIN3	1.36137e-55	1.10305	0.388	0.132	4.56577e-51	Perivascular cells
NBEAL1	1.0324e-54	1.06121	0.654	0.396	3.46248e-50	Perivascular cells
PDE8A	1.23156e-54	1.13949	0.622	0.37	4.13042e-50	Perivascular cells
PARD3	2.67687e-54	1.0368	0.777	0.543	8.97769e-50	Perivascular cells
LPP	1.34102e-53	0.815339	0.852	0.714	4.49751e-49	Perivascular cells
DTX3	7.94475e-53	0.792372	0.19	0.035	2.66451e-48	Perivascular cells
KIRREL1	8.25466e-53	0.919498	0.261	0.062	2.76845e-48	Perivascular cells
SPRY4	9.47304e-50	0.785652	0.19	0.036	3.17707e-45	Perivascular cells
UBA2	3.53544e-49	1.19372	0.366	0.13	1.18572e-44	Perivascular cells
NDRG2	8.48297e-49	0.927041	0.353	0.119	2.84502e-44	Perivascular cells
VSTM4	7.49952e-48	0.919266	0.243	0.06	2.51519e-43	Perivascular cells
CAMK2N1	2.04826e-46	0.707578	0.165	0.029	6.86944e-42	Perivascular cells
STK39	2.51351e-46	1.1119	0.551	0.305	8.42979e-42	Perivascular cells
ARHGAP10	3.35003e-45	0.892423	0.742	0.536	1.12353e-40	Perivascular cells
PLXDC1	4.12157e-45	0.908623	0.298	0.089	1.38229e-40	Perivascular cells
HES4	6.25894e-44	0.810118	0.195	0.043	2.09912e-39	Perivascular cells
ZEB2	9.51827e-44	0.701967	0.654	0.393	3.19224e-39	Perivascular cells
ACE2	1.00794e-42	1.00115	0.243	0.067	3.38045e-38	Perivascular cells
ATP10A	1.92497e-42	0.86509	0.248	0.067	6.45596e-38	Perivascular cells
AGTR1	1.99702e-42	0.795881	0.16	0.03	6.69759e-38	Perivascular cells
EHD2	1.05532e-40	0.821173	0.253	0.072	3.53932e-36	Perivascular cells
PLEKHG3	1.91043e-40	0.796828	0.198	0.047	6.40718e-36	Perivascular cells
ASAP2	1.29375e-38	0.888287	0.388	0.155	4.33897e-34	Perivascular cells
PAG1	1.65445e-38	1.01374	0.494	0.261	5.54869e-34	Perivascular cells
IMPA2	3.42728e-38	0.847563	0.228	0.064	1.14944e-33	Perivascular cells
CYGB	3.50259e-38	0.864341	0.251	0.074	1.1747e-33	Perivascular cells
MAP4K4	5.1207e-37	0.993974	0.604	0.407	1.71738e-32	Perivascular cells
FIGN	4.87075e-36	1.06229	0.514	0.3	1.63355e-31	Perivascular cells
DNAJC6	1.79939e-35	0.859637	0.188	0.048	6.03479e-31	Perivascular cells
ITGB1	5.44865e-35	0.977057	0.516	0.311	1.82737e-30	Perivascular cells
AGMO	1.63496e-34	0.848554	0.195	0.051	5.48331e-30	Perivascular cells
SEPT7	3.91831e-34	0.857473	0.536	0.319	1.31412e-29	Perivascular cells
FGF1	6.05516e-34	1.16224	0.298	0.115	2.03078e-29	Perivascular cells
RHOB	3.73349e-33	0.761487	0.288	0.104	1.25214e-28	Perivascular cells
PLOD1	1.03227e-32	0.757917	0.258	0.086	3.46204e-28	Perivascular cells
CCDC102B	1.10218e-32	0.962379	0.228	0.071	3.69651e-28	Perivascular cells
PELI2	2.17977e-32	0.855834	0.318	0.119	7.3105e-28	Perivascular cells
CYTH3	4.09296e-32	0.942746	0.426	0.215	1.3727e-27	Perivascular cells
ARHGAP44	6.68212e-32	1.00125	0.286	0.109	2.24105e-27	Perivascular cells
CD44	7.59468e-31	0.785224	0.216	0.064	2.5471e-26	Perivascular cells
LIN7A	3.12616e-30	1.04171	0.318	0.137	1.04845e-25	Perivascular cells
ARHGAP26	3.39717e-29	0.762147	0.672	0.533	1.13934e-24	Perivascular cells
NCK2	1.32437e-28	0.84839	0.308	0.129	4.44167e-24	Perivascular cells
GPHN	1.64229e-28	0.779014	0.674	0.522	5.50792e-24	Perivascular cells
SGIP1	2.01495e-28	0.822107	0.381	0.177	6.75774e-24	Perivascular cells
MYH9	4.27075e-28	0.735694	0.491	0.291	1.43232e-23	Perivascular cells
C1QTNF1	6.29642e-28	0.868861	0.211	0.068	2.11169e-23	Perivascular cells
PTMS	7.10994e-28	0.763755	0.246	0.088	2.38453e-23	Perivascular cells
MPRIP	8.34502e-28	0.949165	0.409	0.224	2.79875e-23	Perivascular cells
FAM213A	1.20325e-27	0.693377	0.16	0.044	4.03545e-23	Perivascular cells
MKLN1	4.26994e-27	0.750258	0.662	0.549	1.43205e-22	Perivascular cells
CCDC92	1.15324e-26	0.869672	0.278	0.117	3.86774e-22	Perivascular cells
PDE10A	2.09827e-26	1.22842	0.454	0.281	7.03719e-22	Perivascular cells
SEPT9	2.38176e-26	0.817279	0.273	0.11	7.98793e-22	Perivascular cells
FOXN2	1.46911e-25	0.80828	0.228	0.083	4.92711e-21	Perivascular cells
AL138828.1	3.34933e-25	0.804757	0.211	0.074	1.1233e-20	Perivascular cells
SPRY4-AS1	3.51889e-25	0.771893	0.165	0.049	1.18017e-20	Perivascular cells
RBMS3-AS3	7.5147e-25	0.749004	0.396	0.21	2.52028e-20	Perivascular cells
NHS	1.66012e-24	1.05332	0.201	0.069	5.56772e-20	Perivascular cells
SNRK	1.71388e-24	0.815825	0.348	0.176	5.748e-20	Perivascular cells
SOGA1	2.06526e-24	0.808046	0.278	0.12	6.92648e-20	Perivascular cells
PTPN9	2.81031e-24	0.827019	0.361	0.185	9.42523e-20	Perivascular cells
NAB1	3.5794e-24	0.780835	0.253	0.1	1.20046e-19	Perivascular cells
DUBR	7.77086e-24	0.773978	0.213	0.077	2.60619e-19	Perivascular cells
THSD7A	3.09936e-23	0.764337	0.155	0.045	1.03946e-18	Perivascular cells
PPP1R12A	3.55653e-23	0.757156	0.516	0.357	1.19279e-18	Perivascular cells
LIPA	1.61001e-22	0.784623	0.231	0.09	5.39965e-18	Perivascular cells
DIAPH2	8.03476e-22	0.772843	0.559	0.412	2.6947e-17	Perivascular cells
VPS13D	2.09406e-20	0.830426	0.541	0.413	7.02307e-16	Perivascular cells
ROCK2	1.06231e-19	0.785515	0.431	0.275	3.56277e-15	Perivascular cells
SLC39A11	3.99156e-19	0.833867	0.376	0.221	1.33869e-14	Perivascular cells
MYO1D	1.50539e-17	0.694226	0.368	0.212	5.04876e-13	Perivascular cells
ENOX1	3.46687e-17	0.858325	0.363	0.222	1.16272e-12	Perivascular cells
MYL9	2.30652e-16	0.765716	0.476	0.356	7.73559e-12	Perivascular cells
TRAF3IP2-AS1	6.39808e-16	0.784935	0.343	0.205	2.14579e-11	Perivascular cells
MMP16	9.80212e-16	0.749772	0.15	0.055	3.28744e-11	Perivascular cells
CLTCL1	2.38139e-14	0.767502	0.221	0.111	7.98669e-10	Perivascular cells
REV3L	6.68318e-14	0.807789	0.501	0.405	2.2414e-09	Perivascular cells
KIF16B	2.12014e-13	0.727321	0.286	0.165	7.11052e-09	Perivascular cells
AC098829.1	2.40881e-13	0.768318	0.148	0.06	8.07867e-09	Perivascular cells
ADCY6	3.74724e-13	0.80289	0.311	0.201	1.25675e-08	Perivascular cells
MKL2	7.79468e-13	0.785299	0.371	0.26	2.61418e-08	Perivascular cells
RABGAP1	1.21847e-12	0.728367	0.393	0.281	4.0865e-08	Perivascular cells
LAMA4	3.55814e-12	0.738069	0.391	0.279	1.19333e-07	Perivascular cells
DAB1	7.13095e-12	0.943586	0.306	0.199	2.39158e-07	Perivascular cells
FERMT2	1.29575e-10	0.705354	0.343	0.247	4.34567e-06	Perivascular cells
STXBP4	4.28093e-09	0.705939	0.203	0.118	0.000143574	Perivascular cells
ADAMTS9-AS2	1.7862e-07	0.781186	0.271	0.192	0.00599057	Perivascular cells
F13A1	0	3.56667	0.654	0.022	0	Macrophages
RBM47	0	2.90237	0.732	0.018	0	Macrophages
MRC1	0	2.89848	0.664	0.017	0	Macrophages
FMN1	0	2.6721	0.705	0.079	0	Macrophages
CD163	0	2.56508	0.599	0.01	0	Macrophages
STAB1	0	2.43971	0.58	0.027	0	Macrophages
ATP8B4	0	2.26895	0.556	0.018	0	Macrophages
MS4A6A	0	2.2457	0.554	0.006	0	Macrophages
SMAP2	0	2.21654	0.601	0.055	0	Macrophages
MSR1	0	2.21019	0.516	0.01	0	Macrophages
TBXAS1	0	2.18616	0.558	0.016	0	Macrophages
DOCK2	0	2.17622	0.601	0.025	0	Macrophages
RAB31	0	2.09423	0.552	0.067	0	Macrophages
KYNU	0	2.02827	0.422	0.005	0	Macrophages
MS4A4E	0	1.99028	0.433	0.006	0	Macrophages
MARCH1	0	1.94826	0.467	0.029	0	Macrophages
DAPK1	0	1.92581	0.484	0.035	0	Macrophages
MAF	0	1.87338	0.478	0.038	0	Macrophages
FYB1	0	1.84904	0.446	0.02	0	Macrophages
DOCK8	0	1.84236	0.512	0.045	0	Macrophages
SYK	0	1.8087	0.435	0.007	0	Macrophages
AOAH	0	1.78962	0.42	0.021	0	Macrophages
RTN1	0	1.77685	0.357	0.01	0	Macrophages
LYVE1	0	1.75203	0.35	0.006	0	Macrophages
FCGR2A	0	1.75194	0.393	0.005	0	Macrophages
PIK3R5	0	1.70727	0.44	0.014	0	Macrophages
TLR2	0	1.68889	0.384	0.004	0	Macrophages
PTPRC	0	1.66179	0.55	0.029	0	Macrophages
MYO1F	0	1.64168	0.391	0.021	0	Macrophages
SIGLEC1	0	1.5033	0.291	0.005	0	Macrophages
SLC11A1	0	1.47297	0.259	0.005	0	Macrophages
HCLS1	0	1.45048	0.336	0.015	0	Macrophages
FPR3	0	1.43336	0.265	0.003	0	Macrophages
ALOX5	0	1.42186	0.31	0.007	0	Macrophages
HCK	0	1.40024	0.301	0.006	0	Macrophages
MS4A4A	0	1.36348	0.272	0.004	0	Macrophages
VSIG4	0	1.28339	0.244	0.003	0	Macrophages
FGD2	0	1.26281	0.27	0.002	0	Macrophages
CLEC7A	0	1.15345	0.227	0.001	0	Macrophages
MERTK	1.99094e-306	2.14862	0.531	0.063	6.67722e-302	Macrophages
IQGAP2	8.93471e-306	1.89178	0.535	0.06	2.99652e-301	Macrophages
CSF2RA	1.01981e-304	1.23111	0.242	0.004	3.42024e-300	Macrophages
SIRPB2	8.4304e-302	1.09693	0.208	0.001	2.82739e-297	Macrophages
IL10RA	5.38532e-301	1.20238	0.267	0.007	1.80613e-296	Macrophages
C1QC	3.54892e-297	1.14613	0.216	0.002	1.19024e-292	Macrophages
CD86	1.94381e-296	1.23589	0.223	0.003	6.51915e-292	Macrophages
CSF1R	4.00161e-291	1.33175	0.287	0.01	1.34206e-286	Macrophages
TFEC	5.36357e-291	1.28466	0.257	0.006	1.79883e-286	Macrophages
C1QA	2.41383e-287	1.47384	0.304	0.013	8.0955e-283	Macrophages
ENTPD1	1.08132e-281	1.4656	0.323	0.016	3.62654e-277	Macrophages
INPP5D	1.0882e-280	1.43079	0.346	0.02	3.64959e-276	Macrophages
LAPTM5	4.36381e-278	1.28568	0.276	0.01	1.46354e-273	Macrophages
PREX1	3.06579e-277	1.51953	0.412	0.034	1.0282e-272	Macrophages
IGSF21	4.48742e-277	1.18185	0.204	0.002	1.50499e-272	Macrophages
CD163L1	2.76823e-272	1.53276	0.268	0.009	9.28408e-268	Macrophages
ARHGAP18	9.18137e-271	1.85331	0.501	0.06	3.07925e-266	Macrophages
ITGAM	2.32138e-261	1.13087	0.223	0.005	7.78543e-257	Macrophages
APBB1IP	1.15794e-256	1.46369	0.384	0.032	3.88351e-252	Macrophages
FRMD4B	5.36289e-256	2.23272	0.718	0.18	1.79861e-251	Macrophages
SLCO2B1	6.0815e-256	1.79326	0.403	0.037	2.03961e-251	Macrophages
THEMIS2	1.23525e-251	1.05242	0.2	0.003	4.1428e-247	Macrophages
SKAP2	2.15633e-247	1.56437	0.406	0.04	7.23188e-243	Macrophages
RUNX1	6.34222e-243	1.93994	0.569	0.095	2.12705e-238	Macrophages
WDFY4	1.46008e-240	1.25598	0.216	0.006	4.8968e-236	Macrophages
CR1	2.7223e-240	1.23441	0.202	0.004	9.13006e-236	Macrophages
PIK3AP1	3.82486e-239	1.2375	0.238	0.009	1.28278e-234	Macrophages
NCKAP1L	7.14026e-239	1.1002	0.244	0.009	2.3947e-234	Macrophages
CD14	9.13604e-238	1.28942	0.219	0.006	3.06405e-233	Macrophages
RBPJ	7.58858e-237	2.78198	0.775	0.263	2.54506e-232	Macrophages
SAMSN1	1.18997e-234	1.52003	0.276	0.015	3.99092e-230	Macrophages
CTSS	5.31405e-234	1.19075	0.244	0.01	1.78223e-229	Macrophages
CIITA	1.52271e-233	1.3469	0.278	0.015	5.10687e-229	Macrophages
SCN9A	2.68194e-231	1.36983	0.221	0.007	8.99468e-227	Macrophages
TGFBI	6.37801e-226	1.41402	0.308	0.022	2.13906e-221	Macrophages
SLC9A9	1.71628e-225	2.06624	0.662	0.158	5.75604e-221	Macrophages
ADAM28	4.6175e-217	1.28307	0.225	0.009	1.54862e-212	Macrophages
PRKCB	2.87009e-212	1.40711	0.318	0.025	9.62572e-208	Macrophages
LCP2	1.47512e-209	1.27792	0.257	0.015	4.94726e-205	Macrophages
HLA-DRA	1.91765e-204	1.16422	0.229	0.011	6.4314e-200	Macrophages
CHST15	1.93421e-203	1.1623	0.219	0.009	6.48697e-199	Macrophages
CTSB	1.52332e-202	1.79161	0.491	0.086	5.1089e-198	Macrophages
CAMK1D	1.53312e-201	1.72441	0.55	0.109	5.14176e-197	Macrophages
SRGN	6.4061e-201	1.50358	0.34	0.033	2.14848e-196	Macrophages
MAFB	1.9939e-200	1.00736	0.195	0.006	6.68715e-196	Macrophages
CYTH4	4.19316e-198	0.992106	0.17	0.004	1.4063e-193	Macrophages
VAV1	4.32464e-198	1.18002	0.236	0.013	1.4504e-193	Macrophages
SLA	1.16525e-196	1.07038	0.225	0.011	3.90801e-192	Macrophages
GRK3	1.49775e-196	1.72191	0.482	0.085	5.02315e-192	Macrophages
LYN	4.14084e-194	1.47936	0.329	0.033	1.38875e-189	Macrophages
C1QB	1.50797e-192	0.937903	0.178	0.005	5.05744e-188	Macrophages
MPEG1	4.58625e-191	0.812885	0.151	0.002	1.53814e-186	Macrophages
FCGR2B	4.47404e-190	0.780007	0.13	0.001	1.5005e-185	Macrophages
CD53	3.39328e-189	1.03129	0.216	0.01	1.13804e-184	Macrophages
KCNMA1	8.84539e-188	1.7149	0.299	0.027	2.96657e-183	Macrophages
ST8SIA4	5.78145e-186	1.21323	0.31	0.029	1.93898e-181	Macrophages
EPB41L3	2.164e-181	1.58062	0.439	0.072	7.25764e-177	Macrophages
HSPA6	1.88033e-180	0.768988	0.138	0.002	6.30625e-176	Macrophages
AL034397.3	2.84605e-179	0.784985	0.132	0.001	9.54509e-175	Macrophages
PELI1	1.31829e-178	1.62969	0.397	0.058	4.42129e-174	Macrophages
POU2F2	3.32458e-176	1.06013	0.197	0.009	1.115e-171	Macrophages
CSF3R	7.50558e-174	0.914062	0.159	0.004	2.51722e-169	Macrophages
SPI1	2.64627e-172	1.02398	0.198	0.01	8.87506e-168	Macrophages
ADAP2	6.67743e-172	1.24818	0.265	0.022	2.23948e-167	Macrophages
AC100849.1	1.29984e-169	1.1619	0.17	0.006	4.35939e-165	Macrophages
IKZF1	1.76244e-169	1.05588	0.24	0.017	5.91086e-165	Macrophages
OTULINL	9.88866e-168	0.906301	0.153	0.004	3.31646e-163	Macrophages
SH3TC1	1.41194e-166	0.979791	0.204	0.012	4.73538e-162	Macrophages
TNFRSF1B	2.20518e-165	1.22826	0.318	0.036	7.39572e-161	Macrophages
TRPM2	3.03874e-165	0.88786	0.151	0.004	1.01913e-160	Macrophages
TYROBP	8.33666e-163	0.858542	0.138	0.003	2.79595e-158	Macrophages
RASSF2	3.80784e-161	0.945901	0.18	0.008	1.27707e-156	Macrophages
TET3	7.05166e-160	1.46214	0.389	0.064	2.36499e-155	Macrophages
FPR1	9.82212e-160	0.772272	0.14	0.003	3.29414e-155	Macrophages
KHDRBS2	2.14166e-159	1.12826	0.195	0.011	7.18269e-155	Macrophages
KCNE1	5.781e-158	1.25927	0.229	0.018	1.93883e-153	Macrophages
TBC1D14	9.23603e-158	1.66209	0.471	0.102	3.09758e-153	Macrophages
IL1R2	1.42377e-152	1.18475	0.132	0.003	4.77504e-148	Macrophages
SIPA1L1	2.02265e-149	1.90176	0.524	0.138	6.78355e-145	Macrophages
SLC43A2	1.27423e-148	1.12259	0.231	0.02	4.27351e-144	Macrophages
HTR7	5.70577e-147	0.796344	0.108	0.001	1.9136e-142	Macrophages
NAIP	1.66768e-146	1.66686	0.595	0.197	5.59308e-142	Macrophages
LINC00278	5.2713e-146	1.4614	0.255	0.026	1.76789e-141	Macrophages
MAN1A1	5.90279e-146	1.75787	0.58	0.179	1.97968e-141	Macrophages
AC074327.1	1.46421e-144	1.11149	0.157	0.007	4.91068e-140	Macrophages
MTSS1	3.58154e-142	1.88301	0.658	0.264	1.20118e-137	Macrophages
MYO5A	3.22129e-140	1.67491	0.586	0.197	1.08036e-135	Macrophages
HLA-DRB1	2.42102e-139	0.949512	0.191	0.013	8.11963e-135	Macrophages
LILRB3	5.28772e-139	0.722717	0.119	0.003	1.77339e-134	Macrophages
ADGRG6	6.3822e-139	0.694714	0.119	0.003	2.14046e-134	Macrophages
EMILIN2	6.0005e-137	1.16162	0.244	0.026	2.01245e-132	Macrophages
BLNK	2.0086e-134	0.711475	0.117	0.003	6.73643e-130	Macrophages
ZSWIM6	3.4062e-134	1.60188	0.701	0.32	1.14237e-129	Macrophages
EMB	8.96754e-134	1.23231	0.267	0.032	3.00753e-129	Macrophages
RIN3	1.1303e-131	1.42661	0.408	0.086	3.79079e-127	Macrophages
CLEC12A	2.08157e-131	0.795028	0.147	0.007	6.98115e-127	Macrophages
DOCK11	3.33096e-131	1.38883	0.372	0.069	1.11714e-126	Macrophages
SNX10	1.04493e-130	0.838168	0.13	0.005	3.50447e-126	Macrophages
NCF1	1.73824e-130	0.697673	0.117	0.003	5.8297e-126	Macrophages
LCP1	5.92093e-127	0.892335	0.176	0.012	1.98576e-122	Macrophages
SPTLC2	7.79903e-127	1.46698	0.393	0.083	2.61564e-122	Macrophages
IL13RA1	1.41265e-125	1.14057	0.268	0.035	4.73775e-121	Macrophages
PARVG	2.38323e-125	0.758291	0.146	0.007	7.99289e-121	Macrophages
FGD3	3.57191e-125	0.88652	0.172	0.012	1.19795e-120	Macrophages
UBASH3B	2.81175e-123	1.03435	0.208	0.019	9.43005e-119	Macrophages
DPYD	6.10731e-123	1.53652	0.777	0.496	2.04827e-118	Macrophages
CD4	8.74512e-123	0.761625	0.14	0.007	2.93294e-118	Macrophages
HRH1	8.85897e-123	1.19499	0.166	0.011	2.97112e-118	Macrophages
LAIR1	2.39336e-121	0.743332	0.119	0.004	8.02684e-117	Macrophages
RHBDF2	7.69098e-121	1.03222	0.216	0.022	2.5794e-116	Macrophages
NRP2	2.30396e-120	0.96528	0.163	0.011	7.72701e-116	Macrophages
LILRB5	9.75357e-120	0.714453	0.11	0.003	3.27115e-115	Macrophages
TLR1	2.36222e-118	0.896428	0.185	0.016	7.9224e-114	Macrophages
DOCK10	1.79215e-117	1.13543	0.302	0.048	6.01051e-113	Macrophages
NPL	9.63905e-117	1.13768	0.244	0.031	3.23274e-112	Macrophages
PTK2B	2.26792e-116	1.166	0.242	0.031	7.60616e-112	Macrophages
CMTM7	3.32699e-116	1.03582	0.24	0.03	1.11581e-111	Macrophages
RNF149	4.74324e-115	1.57319	0.55	0.2	1.59079e-110	Macrophages
FCGRT	1.36155e-114	1.27541	0.295	0.049	4.56635e-110	Macrophages
ARHGAP30	2.43521e-114	0.7557	0.14	0.008	8.16721e-110	Macrophages
CTSZ	7.16297e-114	1.31444	0.325	0.061	2.40232e-109	Macrophages
TNFAIP2	5.89912e-113	1.26769	0.323	0.06	1.97845e-108	Macrophages
BCAT1	8.66905e-111	1.13472	0.267	0.04	2.90742e-106	Macrophages
TRIM14	1.49309e-110	0.875953	0.166	0.013	5.00751e-106	Macrophages
JAML	2.82593e-110	0.749934	0.113	0.004	9.47761e-106	Macrophages
PTPRJ	1.29587e-108	1.53736	0.45	0.13	4.34608e-104	Macrophages
CHST11	2.48634e-108	1.385	0.509	0.164	8.33868e-104	Macrophages
GRB2	4.13282e-108	1.37614	0.448	0.128	1.38606e-103	Macrophages
SRGAP2B	1.39554e-107	1.19336	0.346	0.072	4.68038e-103	Macrophages
SELENOP	2.37893e-107	1.91371	0.399	0.104	7.97845e-103	Macrophages
CYBA	1.20225e-104	1.05554	0.24	0.034	4.0321e-100	Macrophages
ARRB2	7.17056e-104	0.73657	0.155	0.012	2.40486e-99	Macrophages
REL	1.44276e-102	1.23983	0.304	0.059	4.83872e-98	Macrophages
RNF130	7.38903e-102	1.39066	0.478	0.155	2.47813e-97	Macrophages
PLCB2	3.63407e-101	0.76655	0.112	0.005	1.2188e-96	Macrophages
ALCAM	3.7623e-101	1.35726	0.229	0.032	1.2618e-96	Macrophages
TNS3	7.17074e-101	1.45959	0.524	0.196	2.40492e-96	Macrophages
COLEC12	7.41623e-101	1.56404	0.444	0.128	2.48725e-96	Macrophages
IRAK3	1.89859e-100	1.32297	0.478	0.15	6.3675e-96	Macrophages
NABP1	2.70913e-100	1.02603	0.214	0.027	9.08588e-96	Macrophages
GAS2L3	6.64219e-99	0.82288	0.123	0.007	2.22766e-94	Macrophages
PARP8	8.94028e-99	1.01571	0.435	0.122	2.99839e-94	Macrophages
RUBCNL	1.58366e-96	0.866631	0.115	0.006	5.31129e-92	Macrophages
PIK3CD	2.53593e-95	1.03049	0.206	0.027	8.50501e-91	Macrophages
ATG7	3.51884e-94	1.45026	0.582	0.265	1.18015e-89	Macrophages
AP2A2	5.47163e-94	1.48789	0.44	0.142	1.83508e-89	Macrophages
STK17B	1.52896e-93	1.26081	0.352	0.084	5.12782e-89	Macrophages
CMKLR1	5.6521e-91	0.936659	0.163	0.017	1.8956e-86	Macrophages
FAM49B	3.37231e-90	1.29638	0.552	0.235	1.13101e-85	Macrophages
FNBP1	1.44774e-89	1.22898	0.52	0.203	4.85544e-85	Macrophages
MFSD1	2.51929e-89	1.28503	0.348	0.09	8.44921e-85	Macrophages
GCNT1	9.97087e-88	0.816766	0.172	0.02	3.34403e-83	Macrophages
IL18	1.09839e-86	0.853538	0.142	0.013	3.68377e-82	Macrophages
BMP2K	1.14205e-86	1.43525	0.546	0.247	3.83019e-82	Macrophages
GNG2	6.913e-86	0.977875	0.28	0.055	2.31848e-81	Macrophages
ADCY7	7.09755e-86	0.868786	0.212	0.032	2.38038e-81	Macrophages
PDE4B	8.29848e-86	1.42897	0.35	0.093	2.78314e-81	Macrophages
ADGRE2	3.28713e-83	0.703999	0.102	0.006	1.10244e-78	Macrophages
KCTD12	1.38703e-81	0.876463	0.206	0.031	4.65182e-77	Macrophages
MAP3K8	5.39944e-81	1.01204	0.246	0.046	1.81087e-76	Macrophages
FAM49A	7.13497e-81	1.07629	0.316	0.076	2.39293e-76	Macrophages
SLC2A9	9.78626e-81	1.08226	0.234	0.043	3.28212e-76	Macrophages
ARHGAP25	1.27521e-80	0.855527	0.206	0.032	4.2768e-76	Macrophages
LY96	5.53961e-80	0.739597	0.132	0.012	1.85787e-75	Macrophages
FOS	1.94048e-79	1.19391	0.306	0.074	6.50798e-75	Macrophages
RNF135	5.01794e-79	0.83511	0.198	0.03	1.68292e-74	Macrophages
PDGFC	8.33901e-79	1.59306	0.418	0.149	2.79674e-74	Macrophages
DMXL2	2.29192e-78	1.18999	0.353	0.101	7.68662e-74	Macrophages
ZNF710	8.09363e-77	1.20781	0.27	0.061	2.71444e-72	Macrophages
ARRB1	9.95744e-77	1.00844	0.287	0.066	3.33953e-72	Macrophages
SNX29	1.17136e-76	1.26185	0.561	0.277	3.92851e-72	Macrophages
SAMHD1	2.25527e-76	1.14654	0.406	0.133	7.56374e-72	Macrophages
FLT3	3.68331e-76	0.826065	0.151	0.018	1.23531e-71	Macrophages
MAP2K1	1.1176e-75	1.29756	0.371	0.116	3.7482e-71	Macrophages
CTTNBP2	4.40718e-75	0.903918	0.183	0.027	1.47808e-70	Macrophages
HMOX1	8.44483e-75	0.754541	0.104	0.007	2.83223e-70	Macrophages
RAP2B	5.6973e-74	0.714836	0.134	0.014	1.91076e-69	Macrophages
TTYH3	1.39629e-72	0.942249	0.18	0.027	4.68287e-68	Macrophages
CEMIP2	5.18227e-72	1.13521	0.289	0.072	1.73803e-67	Macrophages
CTSC	6.68681e-72	0.959045	0.21	0.037	2.24262e-67	Macrophages
CCDC170	1.33176e-71	0.751319	0.13	0.014	4.46645e-67	Macrophages
COTL1	2.52603e-71	0.795284	0.155	0.02	8.47179e-67	Macrophages
HLA-DPB1	4.6583e-70	0.739786	0.113	0.01	1.5623e-65	Macrophages
CYTH1	1.38273e-69	1.27567	0.429	0.166	4.6374e-65	Macrophages
SNCA	3.24015e-69	1.0344	0.144	0.018	1.08668e-64	Macrophages
ADA2	1.24274e-68	0.723064	0.134	0.015	4.1679e-64	Macrophages
ZFP36L1	7.38109e-68	1.08054	0.531	0.239	2.47547e-63	Macrophages
MAML3	9.11517e-68	1.23944	0.526	0.251	3.05705e-63	Macrophages
ITSN1	6.0426e-67	1.45631	0.524	0.265	2.02657e-62	Macrophages
MVB12B	6.57038e-67	1.18235	0.31	0.089	2.20357e-62	Macrophages
CCDC88A	3.03581e-66	1.19594	0.41	0.157	1.01815e-61	Macrophages
FKBP5	4.02038e-65	1.19233	0.718	0.534	1.34835e-60	Macrophages
CRYBG1	2.0079e-64	0.70674	0.134	0.016	6.73408e-60	Macrophages
DISC1	4.24141e-64	1.25817	0.439	0.182	1.42249e-59	Macrophages
GCA	1.08197e-63	0.702787	0.13	0.016	3.62871e-59	Macrophages
WIPF1	3.28326e-62	1.04298	0.44	0.177	1.10114e-57	Macrophages
SH2B3	4.61387e-62	1.10403	0.297	0.087	1.5474e-57	Macrophages
RCN3	1.2119e-60	0.949625	0.216	0.047	4.06448e-56	Macrophages
FCHSD2	1.24381e-60	1.14788	0.681	0.47	4.17148e-56	Macrophages
SHTN1	1.45761e-60	1.07028	0.316	0.1	4.88854e-56	Macrophages
ETV6	3.86385e-60	1.21058	0.529	0.282	1.29586e-55	Macrophages
SRGAP2C	2.86903e-59	0.861566	0.259	0.066	9.62215e-55	Macrophages
SH3BGRL	6.48445e-59	1.03654	0.278	0.077	2.17476e-54	Macrophages
SLC16A3	5.61812e-58	0.745379	0.155	0.025	1.8842e-53	Macrophages
VMP1	5.58013e-56	1.14975	0.543	0.309	1.87146e-51	Macrophages
DIP2B	9.52845e-56	1.19978	0.514	0.278	3.19565e-51	Macrophages
ARAP2	2.13346e-55	0.918194	0.233	0.057	7.15521e-51	Macrophages
PLAUR	3.88861e-55	0.873302	0.117	0.015	1.30416e-50	Macrophages
VOPP1	4.31455e-55	1.08548	0.318	0.106	1.44701e-50	Macrophages
PTPN18	1.79554e-54	0.758563	0.193	0.041	6.02189e-50	Macrophages
WDFY2	6.93846e-54	1.04958	0.41	0.173	2.32702e-49	Macrophages
CSGALNACT2	1.90734e-53	0.899603	0.257	0.073	6.39684e-49	Macrophages
TBC1D22A	4.91594e-53	1.06728	0.527	0.293	1.64871e-48	Macrophages
FMNL2	5.41394e-53	1.22476	0.49	0.243	1.81573e-48	Macrophages
FAR2	4.16346e-51	1.01368	0.263	0.078	1.39634e-46	Macrophages
AGFG1	4.25743e-51	1.21566	0.49	0.265	1.42786e-46	Macrophages
IQGAP1	6.74202e-51	1.0246	0.507	0.277	2.26114e-46	Macrophages
JARID2	1.02918e-50	1.14858	0.52	0.302	3.45167e-46	Macrophages
FOXP1	1.6917e-50	0.830964	0.732	0.599	5.67361e-46	Macrophages
MANBA	1.91119e-50	1.11066	0.395	0.176	6.40976e-46	Macrophages
SPIDR	3.48139e-50	1.09235	0.575	0.356	1.16759e-45	Macrophages
GRK2	5.69493e-49	0.861862	0.214	0.055	1.90997e-44	Macrophages
OGFRL1	1.89127e-48	0.787277	0.204	0.05	6.34294e-44	Macrophages
OSBPL3	2.18685e-48	0.888972	0.251	0.075	7.33426e-44	Macrophages
C5AR1	5.28378e-48	0.812923	0.166	0.035	1.77207e-43	Macrophages
SH3BP2	7.9792e-48	0.790585	0.191	0.045	2.67606e-43	Macrophages
DENND1A	8.46888e-48	0.94517	0.588	0.386	2.84029e-43	Macrophages
AP1B1	1.38246e-47	0.922117	0.236	0.069	4.6365e-43	Macrophages
PSTPIP2	1.70795e-47	0.877015	0.151	0.029	5.72813e-43	Macrophages
AC244021.1	5.06597e-46	0.783891	0.115	0.018	1.69902e-41	Macrophages
USP15	6.48757e-46	1.06606	0.544	0.357	2.1758e-41	Macrophages
TMEM170B	2.12942e-45	0.779753	0.144	0.028	7.14164e-41	Macrophages
PTPRE	7.32399e-45	1.1049	0.397	0.191	2.45632e-40	Macrophages
GSAP	7.79275e-45	1.01707	0.291	0.106	2.61353e-40	Macrophages
SGK3	1.75773e-44	1.07052	0.346	0.147	5.89507e-40	Macrophages
MEGF9	5.5568e-44	0.959844	0.221	0.064	1.86364e-39	Macrophages
FCHO2	5.61849e-44	1.17617	0.422	0.219	1.88433e-39	Macrophages
KLHL2	6.85927e-44	0.973124	0.282	0.098	2.30046e-39	Macrophages
ACAP2	6.10688e-43	0.916729	0.484	0.276	2.04813e-38	Macrophages
STX7	7.84575e-43	1.03953	0.35	0.154	2.63131e-38	Macrophages
MIS18BP1	1.27659e-42	0.857544	0.242	0.076	4.28143e-38	Macrophages
ANKRD44	2.72029e-42	0.811195	0.535	0.306	9.12332e-38	Macrophages
SNX2	1.31405e-41	0.963869	0.268	0.095	4.40707e-37	Macrophages
SUSD6	2.76674e-41	1.01546	0.331	0.139	9.27909e-37	Macrophages
MKNK1	3.92954e-41	0.999199	0.299	0.117	1.31789e-36	Macrophages
CDC42SE2	7.53934e-41	0.864505	0.308	0.119	2.52854e-36	Macrophages
COLGALT1	1.48665e-40	0.816016	0.21	0.061	4.98593e-36	Macrophages
STK4	4.67234e-40	0.784872	0.265	0.092	1.56701e-35	Macrophages
FAM102B	7.35696e-40	0.757697	0.176	0.045	2.46738e-35	Macrophages
SAT1	3.73196e-39	1.11735	0.448	0.261	1.25162e-34	Macrophages
OSTF1	5.18354e-39	0.793174	0.206	0.061	1.73846e-34	Macrophages
C20orf194	3.08733e-38	0.931499	0.539	0.378	1.03543e-33	Macrophages
CNTRL	6.07294e-38	0.802508	0.248	0.085	2.03674e-33	Macrophages
LGMN	1.02182e-37	1.43484	0.231	0.08	3.42697e-33	Macrophages
TNFAIP8	2.87969e-37	0.836256	0.24	0.082	9.65792e-33	Macrophages
GNA13	4.55194e-37	0.971627	0.272	0.106	1.52663e-32	Macrophages
RREB1	5.9298e-37	1.00894	0.482	0.305	1.98874e-32	Macrophages
PLTP	7.62922e-37	0.864599	0.2	0.061	2.55869e-32	Macrophages
DNAJC5	1.04694e-36	0.949632	0.302	0.128	3.51123e-32	Macrophages
ANKRD13D	2.93852e-36	0.750239	0.187	0.054	9.85521e-32	Macrophages
PIP4K2A	3.41469e-36	0.897528	0.405	0.209	1.14522e-31	Macrophages
DEPTOR	6.54904e-36	0.797873	0.231	0.077	2.19642e-31	Macrophages
PSAP	3.123e-35	1.01734	0.459	0.283	1.04739e-30	Macrophages
EIF4G3	5.63087e-35	0.846077	0.616	0.48	1.88848e-30	Macrophages
ATP2B1	1.45318e-34	1.02325	0.287	0.121	4.87367e-30	Macrophages
FAM20A	1.18752e-33	1.05958	0.208	0.071	3.98269e-29	Macrophages
TANC2	3.03922e-33	0.883707	0.314	0.138	1.01929e-28	Macrophages
PAK1	4.12614e-33	0.712687	0.187	0.057	1.38382e-28	Macrophages
TUT7	5.46329e-33	1.05411	0.299	0.133	1.83228e-28	Macrophages
CD55	9.87123e-33	1.00002	0.259	0.104	3.31061e-28	Macrophages
TET2	2.07151e-32	0.882512	0.371	0.195	6.94744e-28	Macrophages
MYO9B	3.39748e-32	0.900451	0.346	0.173	1.13945e-27	Macrophages
ROCK1	4.13139e-32	0.836663	0.467	0.296	1.38559e-27	Macrophages
NFATC2	5.02433e-32	0.863273	0.181	0.057	1.68506e-27	Macrophages
HNMT	1.01515e-31	0.708708	0.195	0.062	3.40461e-27	Macrophages
TPK1	1.76158e-31	0.936946	0.325	0.159	5.90797e-27	Macrophages
CPVL	2.07942e-30	1.00498	0.318	0.157	6.97395e-26	Macrophages
CAB39	3.01182e-30	0.900688	0.376	0.212	1.0101e-25	Macrophages
FAM117B	1.19266e-29	0.797453	0.21	0.077	3.99996e-25	Macrophages
STARD13	1.33176e-29	0.930295	0.605	0.507	4.46645e-25	Macrophages
IL17RA	2.69374e-29	0.753288	0.172	0.054	9.03426e-25	Macrophages
MDFIC	3.09322e-29	0.891709	0.344	0.177	1.0374e-24	Macrophages
FIG4	8.03495e-29	0.750239	0.187	0.064	2.69476e-24	Macrophages
ETV5	1.1587e-28	0.70092	0.123	0.031	3.88603e-24	Macrophages
CELF1	1.65867e-28	0.80875	0.531	0.408	5.56285e-24	Macrophages
HSPBAP1	2.84877e-28	0.813556	0.223	0.088	9.5542e-24	Macrophages
AC006978.2	2.96267e-28	0.763184	0.187	0.065	9.9362e-24	Macrophages
NBPF19	5.28959e-28	0.795111	0.253	0.108	1.77402e-23	Macrophages
ANKS1A	7.00316e-28	0.906351	0.482	0.338	2.34872e-23	Macrophages
RNF13	1.71254e-27	0.984928	0.42	0.27	5.74351e-23	Macrophages
SFMBT2	9.04178e-27	1.01772	0.412	0.259	3.03243e-22	Macrophages
TAOK3	1.78504e-26	0.857946	0.456	0.308	5.98668e-22	Macrophages
CYB5R4	3.95388e-26	0.694935	0.191	0.07	1.32605e-21	Macrophages
FTL	4.43278e-26	0.878196	0.367	0.205	1.48667e-21	Macrophages
TNRC18	5.30523e-26	0.865258	0.388	0.235	1.77927e-21	Macrophages
ARSB	1.57124e-25	0.735376	0.197	0.075	5.26961e-21	Macrophages
AP3B1	1.75779e-25	0.815163	0.433	0.281	5.89529e-21	Macrophages
TEC	2.95869e-25	0.772949	0.157	0.052	9.92284e-21	Macrophages
LRRK2	5.41539e-25	0.909968	0.267	0.124	1.81621e-20	Macrophages
ARHGAP22	1.06075e-24	0.730043	0.202	0.079	3.55754e-20	Macrophages
APBA1	1.50886e-24	0.707436	0.172	0.06	5.06041e-20	Macrophages
TBC1D12	1.52252e-24	0.773108	0.233	0.1	5.10624e-20	Macrophages
PFKFB3	2.59843e-24	0.810333	0.223	0.095	8.71462e-20	Macrophages
DIRC3	4.44022e-24	1.27366	0.278	0.141	1.48916e-19	Macrophages
ANXA1	5.51036e-24	0.781962	0.168	0.059	1.84806e-19	Macrophages
RCSD1	2.83568e-23	0.800168	0.263	0.127	9.51031e-19	Macrophages
PRMT2	3.24101e-23	0.727858	0.251	0.118	1.08697e-18	Macrophages
SLC38A6	5.64828e-23	0.843261	0.236	0.108	1.89432e-18	Macrophages
CDK19	9.92008e-23	0.818584	0.333	0.191	3.327e-18	Macrophages
CBL	2.39529e-22	0.759415	0.238	0.111	8.03331e-18	Macrophages
SH3KBP1	2.7501e-22	0.825279	0.329	0.188	9.22328e-18	Macrophages
RGL1	4.72635e-22	1.05821	0.454	0.343	1.58512e-17	Macrophages
RNF213	1.56101e-21	0.839491	0.344	0.205	5.23533e-17	Macrophages
C2CD5	2.58159e-21	0.880386	0.361	0.232	8.65814e-17	Macrophages
HIF1A	4.37232e-21	0.895013	0.323	0.191	1.46639e-16	Macrophages
BACH1	5.45994e-21	0.790307	0.435	0.304	1.83116e-16	Macrophages
DIRC2	8.06309e-21	0.837344	0.244	0.121	2.7042e-16	Macrophages
CEP170	8.61742e-21	0.876948	0.389	0.262	2.89011e-16	Macrophages
IFNGR2	1.11776e-20	0.796861	0.251	0.127	3.74875e-16	Macrophages
E2F3	2.50141e-20	0.784919	0.221	0.105	8.38922e-16	Macrophages
WWP1	3.40847e-20	0.946361	0.448	0.346	1.14313e-15	Macrophages
WDFY3	3.4971e-20	0.810279	0.491	0.392	1.17286e-15	Macrophages
H2AFY	4.23352e-20	0.805351	0.291	0.164	1.41984e-15	Macrophages
CAPZB	6.06864e-20	0.779661	0.399	0.274	2.0353e-15	Macrophages
ATM	8.49499e-20	0.732613	0.397	0.267	2.84905e-15	Macrophages
THBS1	1.37651e-19	1.18712	0.195	0.087	4.61653e-15	Macrophages
WASHC4	1.62319e-19	0.69794	0.336	0.204	5.44386e-15	Macrophages
JAK2	2.27026e-19	0.697897	0.369	0.238	7.61399e-15	Macrophages
CEP128	2.93748e-19	0.693777	0.166	0.066	9.85173e-15	Macrophages
RASA2	3.53011e-19	0.759277	0.331	0.201	1.18393e-14	Macrophages
RASA1	3.90373e-19	0.751405	0.405	0.281	1.30923e-14	Macrophages
IPMK	4.28383e-19	0.70195	0.17	0.07	1.43671e-14	Macrophages
ABR	6.17177e-19	0.860812	0.331	0.208	2.06989e-14	Macrophages
VPS13C	1.17455e-18	0.75798	0.454	0.35	3.9392e-14	Macrophages
SNX6	1.23568e-18	0.87737	0.352	0.234	4.14423e-14	Macrophages
FKBP15	2.9011e-18	0.697659	0.202	0.094	9.7297e-14	Macrophages
HERPUD1	3.79732e-18	0.703719	0.223	0.11	1.27355e-13	Macrophages
ACTR2	6.95434e-18	0.737127	0.312	0.189	2.33235e-13	Macrophages
WASF2	1.35753e-17	0.71248	0.397	0.279	4.55289e-13	Macrophages
FGF13	1.7037e-17	1.00715	0.113	0.038	5.71388e-13	Macrophages
ZNRF2	2.61188e-17	0.783741	0.208	0.101	8.75974e-13	Macrophages
ACSL1	3.27608e-17	0.959707	0.357	0.25	1.09873e-12	Macrophages
ATP6V0A1	3.90838e-17	0.831911	0.272	0.157	1.31079e-12	Macrophages
ME1	3.98633e-17	1.0135	0.259	0.15	1.33694e-12	Macrophages
ADGRE5	1.10442e-16	0.699141	0.159	0.067	3.70401e-12	Macrophages
PRKAG2	2.00522e-16	0.768675	0.418	0.319	6.7251e-12	Macrophages
AC009093.2	3.53975e-16	0.764416	0.163	0.07	1.18716e-11	Macrophages
BLVRB	4.21492e-16	0.721772	0.159	0.07	1.4136e-11	Macrophages
KIF13B	5.84004e-16	0.780074	0.314	0.2	1.95863e-11	Macrophages
ZFP36	1.40879e-15	0.764114	0.166	0.075	4.72479e-11	Macrophages
SUMF1	2.39896e-15	0.712024	0.399	0.295	8.04565e-11	Macrophages
ST6GAL1	2.75094e-15	0.774932	0.325	0.217	9.22611e-11	Macrophages
GPCPD1	2.8197e-15	0.764332	0.263	0.153	9.4567e-11	Macrophages
ATF6	3.58341e-15	0.748021	0.323	0.212	1.2018e-10	Macrophages
RCOR1	3.68525e-15	0.763908	0.263	0.156	1.23596e-10	Macrophages
NOTCH2	5.69354e-15	0.700018	0.284	0.173	1.9095e-10	Macrophages
PTPN2	4.47954e-14	0.741183	0.217	0.119	1.50235e-09	Macrophages
SGMS1	5.647e-14	0.815504	0.433	0.357	1.89389e-09	Macrophages
AGO4	7.73284e-14	0.708663	0.297	0.195	2.59344e-09	Macrophages
USP32	9.35004e-14	0.716518	0.353	0.254	3.13582e-09	Macrophages
PAK2	1.09378e-13	0.703532	0.306	0.204	3.66832e-09	Macrophages
LYST	1.98182e-13	0.741688	0.327	0.228	6.64663e-09	Macrophages
ATRN	3.52473e-13	0.733662	0.314	0.216	1.18212e-08	Macrophages
AHNAK	1.71118e-12	0.728233	0.335	0.241	5.73896e-08	Macrophages
SDCBP	2.7666e-12	0.724559	0.238	0.146	9.27862e-08	Macrophages
JDP2	9.48929e-12	0.730048	0.176	0.093	3.18252e-07	Macrophages
RYBP	1.4225e-11	0.7167	0.216	0.128	4.77077e-07	Macrophages
MPPED2	4.86068e-11	1.00076	0.233	0.151	1.63018e-06	Macrophages
MOB1B	2.29396e-10	0.735925	0.217	0.136	7.69349e-06	Macrophages
ABCA1	7.38886e-10	0.735197	0.304	0.226	2.47808e-05	Macrophages
WDR26	9.19532e-10	0.807438	0.301	0.228	3.08393e-05	Macrophages
NAMPT	3.29811e-09	1.09191	0.255	0.184	0.000110612	Macrophages
KCNQ1	1.51003e-08	0.705746	0.28	0.21	0.000506434	Macrophages
TFRC	1.88146e-08	0.922097	0.159	0.094	0.000631002	Macrophages
CSGALNACT1	3.46715e-06	0.704341	0.361	0.329	0.116281	Macrophages
SKAP1	0	3.22145	0.858	0.008	0	Lymphocytes
IL7R	0	2.62151	0.48	0.002	0	Lymphocytes
THEMIS	0	2.56376	0.568	0.007	0	Lymphocytes
BCL11B	0	2.34981	0.52	0.002	0	Lymphocytes
ITK	0	2.31498	0.547	0.002	0	Lymphocytes
CD247	0	2.28622	0.507	0.009	0	Lymphocytes
CAMK4	0	2.21634	0.534	0.004	0	Lymphocytes
SAMD3	0	2.20026	0.507	0.007	0	Lymphocytes
SLFN12L	0	2.15435	0.554	0.01	0	Lymphocytes
ITGA4	0	2.15383	0.48	0.012	0	Lymphocytes
LINC01934	0	2.14371	0.446	0.006	0	Lymphocytes
RHOH	0	2.13033	0.5	0.005	0	Lymphocytes
PRKCQ	0	2.12542	0.527	0.006	0	Lymphocytes
CD96	0	1.98173	0.466	0.008	0	Lymphocytes
IKZF3	0	1.83355	0.399	0.002	0	Lymphocytes
PBX4	0	1.57479	0.291	0.003	0	Lymphocytes
LINC00861	0	1.56836	0.27	0.001	0	Lymphocytes
CD2	0	1.41034	0.264	0.001	0	Lymphocytes
RIPOR2	2.27674e-304	2.44857	0.601	0.026	7.63571e-300	Lymphocytes
SLAMF6	3.10467e-303	1.20369	0.236	0.001	1.04125e-298	Lymphocytes
ZNF831	7.29573e-300	1.75529	0.338	0.005	2.44684e-295	Lymphocytes
STAT4	2.15599e-290	2.34084	0.554	0.023	7.23078e-286	Lymphocytes
CXCR4	2.89536e-276	1.63326	0.365	0.008	9.71046e-272	Lymphocytes
LCK	6.47461e-275	1.29251	0.25	0.002	2.17146e-270	Lymphocytes
SCML4	4.4413e-263	1.33324	0.223	0.002	1.48952e-258	Lymphocytes
LTB	3.1411e-251	1.44125	0.203	0.001	1.05346e-246	Lymphocytes
CD6	1.14126e-246	1.33829	0.25	0.003	3.82757e-242	Lymphocytes
LEF1	1.474e-234	1.60289	0.25	0.004	4.94352e-230	Lymphocytes
CYTIP	1.90753e-233	1.56354	0.351	0.01	6.39746e-229	Lymphocytes
LINC00426	2.15936e-230	1.0777	0.176	0.001	7.24206e-226	Lymphocytes
GRAP2	2.71135e-229	1.41221	0.243	0.003	9.09334e-225	Lymphocytes
SIDT1	4.42741e-223	1.33611	0.25	0.004	1.48486e-218	Lymphocytes
RUNX3	1.58608e-222	1.31827	0.196	0.002	5.31939e-218	Lymphocytes
CD3E	1.23307e-219	0.868212	0.135	0	4.13546e-215	Lymphocytes
CARD11	4.27133e-215	1.56973	0.291	0.007	1.43252e-210	Lymphocytes
TMC8	4.55551e-199	1.4388	0.277	0.007	1.52783e-194	Lymphocytes
TRG-AS1	4.41162e-196	1.37397	0.236	0.004	1.47957e-191	Lymphocytes
CD69	8.37207e-196	1.00512	0.162	0.001	2.80783e-191	Lymphocytes
TRBC2	8.75335e-194	1.11699	0.169	0.001	2.9357e-189	Lymphocytes
GPR171	1.92475e-192	1.07316	0.182	0.002	6.45521e-188	Lymphocytes
AC010609.1	7.20008e-188	1.02917	0.176	0.002	2.41476e-183	Lymphocytes
DTHD1	3.62661e-185	1.06828	0.142	0.001	1.21629e-180	Lymphocytes
TRGC2	7.51276e-182	1.01036	0.149	0.001	2.51963e-177	Lymphocytes
JAKMIP1	3.29155e-178	1.05102	0.169	0.002	1.10392e-173	Lymphocytes
CCL5	3.59665e-178	1.1577	0.169	0.002	1.20624e-173	Lymphocytes
ITGAL	4.86526e-177	1.61465	0.331	0.013	1.63171e-172	Lymphocytes
ZAP70	5.01419e-167	1.11835	0.196	0.003	1.68166e-162	Lymphocytes
GPR174	8.18494e-167	0.704687	0.115	0	2.74507e-162	Lymphocytes
NKG7	1.88434e-165	1.32311	0.142	0.001	6.31971e-161	Lymphocytes
MYBL1	1.08772e-164	1.70041	0.304	0.012	3.648e-160	Lymphocytes
TRAC	2.37092e-161	0.889534	0.135	0.001	7.95159e-157	Lymphocytes
TRAF3IP3	2.46015e-153	0.971398	0.182	0.003	8.25085e-149	Lymphocytes
BIN2	4.31755e-151	1.25484	0.291	0.012	1.44802e-146	Lymphocytes
PPP2R2B	7.94282e-151	1.50688	0.277	0.01	2.66386e-146	Lymphocytes
SPOCK2	4.71629e-149	1.25298	0.25	0.008	1.58175e-144	Lymphocytes
AKNA	1.61607e-147	1.61567	0.432	0.03	5.41997e-143	Lymphocytes
P2RY8	2.22102e-145	1.60801	0.304	0.014	7.44887e-141	Lymphocytes
TBC1D10C	1.16338e-144	0.87317	0.135	0.001	3.90174e-140	Lymphocytes
CTSW	5.33746e-140	0.694986	0.108	0.001	1.79008e-135	Lymphocytes
CD52	5.39544e-140	0.759363	0.108	0.001	1.80952e-135	Lymphocytes
CD3G	4.99587e-137	0.749977	0.101	0	1.67551e-132	Lymphocytes
FCMR	1.37425e-135	0.767388	0.122	0.001	4.60895e-131	Lymphocytes
SEMA4D	1.32052e-133	1.76566	0.453	0.038	4.42875e-129	Lymphocytes
PTPN22	1.11331e-131	1.30671	0.264	0.011	3.73381e-127	Lymphocytes
ATP2A3	1.70845e-130	1.4837	0.243	0.009	5.7298e-126	Lymphocytes
BICDL1	3.65095e-129	1.13818	0.196	0.005	1.22446e-124	Lymphocytes
TNFSF8	6.87182e-128	1.19709	0.209	0.006	2.30467e-123	Lymphocytes
PYHIN1	1.75371e-125	1.31083	0.209	0.007	5.88159e-121	Lymphocytes
SLAMF1	1.79462e-125	0.698621	0.115	0.001	6.01879e-121	Lymphocytes
ARL4C	1.25995e-124	1.19195	0.23	0.009	4.22562e-120	Lymphocytes
SORL1	1.80354e-124	1.62418	0.385	0.028	6.04871e-120	Lymphocytes
MYO1G	1.37491e-123	0.967174	0.149	0.003	4.61119e-119	Lymphocytes
GZMA	6.00235e-122	0.993203	0.128	0.002	2.01307e-117	Lymphocytes
TMEM156	1.74436e-121	0.837324	0.142	0.002	5.85025e-117	Lymphocytes
RASGRP1	1.34756e-120	1.36582	0.257	0.012	4.51946e-116	Lymphocytes
TESPA1	1.36339e-117	0.897769	0.149	0.003	4.57253e-113	Lymphocytes
RASAL3	5.73056e-115	1.01415	0.155	0.004	1.92191e-110	Lymphocytes
AC004687.1	5.57178e-112	1.29698	0.203	0.007	1.86866e-107	Lymphocytes
ARHGAP45	6.4926e-112	1.17989	0.236	0.011	2.17749e-107	Lymphocytes
MCTP2	1.01575e-109	1.56174	0.257	0.013	3.40662e-105	Lymphocytes
CORO1A	3.04525e-104	1.02873	0.182	0.006	1.02132e-99	Lymphocytes
S1PR4	6.30231e-104	0.740341	0.115	0.002	2.11367e-99	Lymphocytes
CD7	1.11911e-102	0.903212	0.108	0.001	3.75326e-98	Lymphocytes
APBA2	2.58546e-99	1.33934	0.216	0.01	8.6711e-95	Lymphocytes
AC119396.1	7.71547e-98	1.09195	0.182	0.007	2.58761e-93	Lymphocytes
GATA3	1.45762e-97	0.93624	0.142	0.004	4.88856e-93	Lymphocytes
MATK	3.50895e-94	1.01939	0.115	0.002	1.17683e-89	Lymphocytes
CD226	7.5472e-93	1.52502	0.324	0.027	2.53118e-88	Lymphocytes
GNLY	5.10863e-92	1.22556	0.108	0.002	1.71333e-87	Lymphocytes
DEF6	2.60187e-91	1.00399	0.209	0.01	8.72614e-87	Lymphocytes
ACAP1	6.54029e-91	1.14198	0.196	0.009	2.19348e-86	Lymphocytes
CCDC88C	3.17056e-89	1.20362	0.27	0.019	1.06334e-84	Lymphocytes
ITGB2	1.50053e-85	1.18731	0.216	0.012	5.03249e-81	Lymphocytes
PRDM1	2.59423e-83	1.11866	0.162	0.006	8.70052e-79	Lymphocytes
HELB	9.58247e-83	1.26415	0.277	0.022	3.21377e-78	Lymphocytes
PCED1B	2.44686e-80	1.74098	0.48	0.071	8.20626e-76	Lymphocytes
PTPN7	1.57005e-79	0.89725	0.135	0.004	5.26562e-75	Lymphocytes
FAM107B	1.93152e-68	1.56184	0.365	0.047	6.47793e-64	Lymphocytes
TXK	1.55516e-67	1.82469	0.297	0.032	5.2157e-63	Lymphocytes
TOX	3.54134e-67	2.01778	0.453	0.079	1.18769e-62	Lymphocytes
LINC00623	3.69603e-66	1.58888	0.459	0.08	1.23958e-61	Lymphocytes
SEL1L3	7.65583e-66	1.16212	0.23	0.019	2.56761e-61	Lymphocytes
ZC3HAV1	1.05353e-64	1.604	0.432	0.072	3.53333e-60	Lymphocytes
TNFAIP3	1.00406e-62	0.959446	0.203	0.015	3.36743e-58	Lymphocytes
CNOT6L	5.53038e-61	1.95558	0.608	0.165	1.85478e-56	Lymphocytes
SP140	1.29105e-60	0.917346	0.135	0.006	4.32993e-56	Lymphocytes
CASP8	5.97751e-60	1.29079	0.284	0.032	2.00474e-55	Lymphocytes
ERAP2	1.53011e-59	1.11641	0.243	0.024	5.13169e-55	Lymphocytes
SYTL3	1.71195e-57	1.71822	0.439	0.085	5.74153e-53	Lymphocytes
ICAM3	4.01519e-55	0.772244	0.101	0.004	1.34661e-50	Lymphocytes
PBXIP1	8.64683e-55	1.00427	0.216	0.02	2.89997e-50	Lymphocytes
PARP15	4.25258e-54	0.974799	0.142	0.008	1.42623e-49	Lymphocytes
BTN3A1	1.21638e-52	0.800018	0.162	0.012	4.07949e-48	Lymphocytes
TTC39C	1.09377e-51	1.52969	0.392	0.073	3.66827e-47	Lymphocytes
SEPT6	2.29773e-48	1.36701	0.385	0.074	7.70614e-44	Lymphocytes
AL357060.1	2.30193e-48	0.914421	0.108	0.005	7.72022e-44	Lymphocytes
RCAN3	1.11461e-47	1.01356	0.209	0.022	3.73819e-43	Lymphocytes
ERN1	2.36204e-47	1.5336	0.331	0.056	7.92182e-43	Lymphocytes
FYN	4.12996e-47	1.62512	0.723	0.313	1.38511e-42	Lymphocytes
CCDC88B	3.22662e-46	1.20465	0.182	0.017	1.08215e-41	Lymphocytes
TRERF1	2.05201e-45	1.34783	0.426	0.093	6.88204e-41	Lymphocytes
BIRC3	4.0084e-45	0.960274	0.142	0.01	1.34434e-40	Lymphocytes
RAB27A	6.87169e-45	1.32731	0.338	0.061	2.30463e-40	Lymphocytes
PTGDR	1.31189e-44	0.770553	0.108	0.006	4.39982e-40	Lymphocytes
EML4	4.91632e-44	1.66989	0.486	0.132	1.64884e-39	Lymphocytes
CDC14A	5.26619e-43	1.78481	0.466	0.124	1.76617e-38	Lymphocytes
C15orf53	1.80442e-42	1.56235	0.169	0.016	6.05166e-38	Lymphocytes
KCNQ5	9.59166e-42	1.27505	0.135	0.01	3.21685e-37	Lymphocytes
PCNX2	2.3844e-41	1.27619	0.311	0.055	7.99679e-37	Lymphocytes
IL32	1.79997e-40	1.07751	0.182	0.019	6.03674e-36	Lymphocytes
NELL2	3.29602e-40	1.01736	0.128	0.01	1.10542e-35	Lymphocytes
DGKA	6.13826e-40	0.964927	0.182	0.02	2.05865e-35	Lymphocytes
MCOLN2	7.61994e-40	0.784889	0.101	0.006	2.55558e-35	Lymphocytes
TSPAN5	3.26905e-38	1.36911	0.304	0.057	1.09637e-33	Lymphocytes
AC022075.1	9.34924e-38	0.812975	0.101	0.006	3.13555e-33	Lymphocytes
NLRC3	3.49487e-36	0.748763	0.128	0.011	1.17211e-31	Lymphocytes
IPCEF1	2.1994e-34	1.18581	0.243	0.041	7.37634e-30	Lymphocytes
MPZL3	1.84959e-33	0.827964	0.149	0.016	6.20314e-29	Lymphocytes
MBNL1	1.11171e-32	0.976286	0.878	0.739	3.72846e-28	Lymphocytes
RUNX2	3.94308e-32	1.50048	0.277	0.056	1.32243e-27	Lymphocytes
SARAF	4.17896e-32	1.30526	0.372	0.099	1.40154e-27	Lymphocytes
CD37	4.85353e-32	0.730319	0.115	0.01	1.62778e-27	Lymphocytes
LINC02328	5.50872e-32	0.95613	0.182	0.024	1.84751e-27	Lymphocytes
SLFN5	1.21236e-31	0.920395	0.216	0.034	4.06603e-27	Lymphocytes
CLEC2D	1.49413e-31	1.45355	0.399	0.117	5.01101e-27	Lymphocytes
EPB41	2.27104e-31	1.38837	0.554	0.235	7.61662e-27	Lymphocytes
ARHGDIB	3.37389e-30	0.890431	0.203	0.032	1.13153e-25	Lymphocytes
CASK	9.72336e-30	1.32974	0.52	0.204	3.26102e-25	Lymphocytes
FXYD5	7.24359e-29	0.935887	0.162	0.022	2.42935e-24	Lymphocytes
SFI1	6.75806e-28	1.08363	0.25	0.051	2.26652e-23	Lymphocytes
TCF7	2.91297e-27	0.869494	0.169	0.025	9.76951e-23	Lymphocytes
BTN3A2	1.11447e-26	0.828439	0.122	0.013	3.73771e-22	Lymphocytes
TMEM181	1.38929e-26	1.20687	0.331	0.092	4.6594e-22	Lymphocytes
PCNX1	2.40999e-26	1.35291	0.642	0.379	8.08262e-22	Lymphocytes
BTG1	5.07708e-26	1.08517	0.385	0.121	1.70275e-21	Lymphocytes
MCUB	7.45808e-26	1.05541	0.284	0.068	2.50129e-21	Lymphocytes
RASA3	1.48742e-25	1.15101	0.27	0.064	4.98851e-21	Lymphocytes
STK17A	2.52089e-25	1.25348	0.304	0.081	8.45457e-21	Lymphocytes
FO393401.1	4.7884e-25	0.700528	0.115	0.013	1.60593e-20	Lymphocytes
KIAA1551	1.39575e-24	1.2903	0.365	0.115	4.68105e-20	Lymphocytes
PVT1	1.60311e-24	1.13238	0.264	0.062	5.37651e-20	Lymphocytes
LAT	2.19268e-24	0.803605	0.122	0.015	7.3538e-20	Lymphocytes
PPP2R5C	8.57366e-24	1.35196	0.568	0.316	2.87544e-19	Lymphocytes
EVL	1.42196e-22	1.23728	0.358	0.119	4.76899e-18	Lymphocytes
CYFIP2	2.40233e-22	1.21472	0.318	0.099	8.05692e-18	Lymphocytes
SMCHD1	6.21387e-22	1.20493	0.601	0.373	2.08401e-17	Lymphocytes
ARHGEF1	8.17938e-22	1.01462	0.25	0.062	2.7432e-17	Lymphocytes
RASGRP2	1.47745e-21	0.895443	0.189	0.037	4.95508e-17	Lymphocytes
TNRC6B	2.05537e-21	0.901011	0.736	0.555	6.89329e-17	Lymphocytes
PIK3IP1	1.26518e-20	0.868329	0.209	0.047	4.24316e-16	Lymphocytes
NBEAL2	1.35029e-20	0.776655	0.128	0.019	4.52861e-16	Lymphocytes
TRAT1	1.37467e-19	0.893192	0.149	0.026	4.61036e-15	Lymphocytes
RNF157	1.15924e-18	0.906838	0.169	0.035	3.88787e-14	Lymphocytes
SIGIRR	1.34929e-18	0.802622	0.149	0.027	4.52524e-14	Lymphocytes
GALM	3.63712e-18	0.951066	0.23	0.062	1.21982e-13	Lymphocytes
NUP210	4.66363e-18	0.713773	0.135	0.024	1.56409e-13	Lymphocytes
IFNG-AS1	9.9423e-18	1.42227	0.203	0.051	3.33445e-13	Lymphocytes
STK38	1.46985e-17	1.10634	0.439	0.211	4.92957e-13	Lymphocytes
LRBA	1.51462e-17	0.977403	0.608	0.405	5.07973e-13	Lymphocytes
NFATC3	1.81224e-17	1.12892	0.507	0.275	6.07788e-13	Lymphocytes
PDCD4	1.93627e-17	1.12091	0.392	0.167	6.49385e-13	Lymphocytes
RPL13	3.30133e-17	1.08598	0.486	0.252	1.1072e-12	Lymphocytes
ATXN1	3.87953e-17	1.06046	0.649	0.474	1.30112e-12	Lymphocytes
PRKX	7.47907e-17	1.0163	0.216	0.057	2.50833e-12	Lymphocytes
MAP2K6	8.65467e-17	0.833663	0.162	0.035	2.9026e-12	Lymphocytes
BCL2	9.07414e-17	1.34346	0.493	0.28	3.04329e-12	Lymphocytes
SYNRG	1.7526e-16	1.02703	0.385	0.169	5.87787e-12	Lymphocytes
TMSB4X	2.17067e-16	1.00309	0.439	0.205	7.27998e-12	Lymphocytes
THOC3	4.15881e-16	0.87046	0.176	0.042	1.39478e-11	Lymphocytes
PIEZO1	6.13042e-16	0.693663	0.142	0.028	2.05602e-11	Lymphocytes
CDKN1B	1.10099e-15	0.720722	0.155	0.034	3.69249e-11	Lymphocytes
OXNAD1	1.38438e-15	1.19679	0.318	0.125	4.64293e-11	Lymphocytes
RPL28	2.09586e-15	1.04884	0.338	0.137	7.02911e-11	Lymphocytes
FAM78A	2.20603e-15	0.755346	0.149	0.032	7.39858e-11	Lymphocytes
LITAF	2.26936e-15	0.921926	0.257	0.083	7.61098e-11	Lymphocytes
AC006369.1	3.90769e-15	0.84637	0.128	0.025	1.31056e-10	Lymphocytes
RPS19	7.29493e-15	1.02962	0.284	0.102	2.44657e-10	Lymphocytes
GCC2	8.61976e-15	0.937751	0.324	0.129	2.8909e-10	Lymphocytes
TRAF5	1.30925e-14	0.695708	0.135	0.028	4.39097e-10	Lymphocytes
SLC38A1	2.54033e-14	1.066	0.399	0.202	8.51976e-10	Lymphocytes
PLXNC1	3.51275e-14	0.921365	0.149	0.034	1.17811e-09	Lymphocytes
ZFYVE28	3.72691e-14	1.09819	0.223	0.071	1.24993e-09	Lymphocytes
STIM1	7.16726e-14	1.12667	0.392	0.194	2.40376e-09	Lymphocytes
DIAPH1	8.06235e-14	1.08207	0.365	0.172	2.70395e-09	Lymphocytes
BTBD11	9.62848e-14	0.703031	0.108	0.02	3.2292e-09	Lymphocytes
TRIM22	1.38556e-13	0.822296	0.189	0.053	4.64687e-09	Lymphocytes
RPL3	2.06755e-13	0.918338	0.25	0.088	6.93416e-09	Lymphocytes
TTC39B	2.42681e-13	0.754201	0.196	0.056	8.13904e-09	Lymphocytes
NAP1L4	3.13969e-13	1.01014	0.358	0.17	1.05299e-08	Lymphocytes
TCAF2	3.46094e-13	0.779372	0.101	0.018	1.16073e-08	Lymphocytes
TMC6	3.85777e-13	0.999478	0.216	0.071	1.29382e-08	Lymphocytes
LPIN2	9.29186e-13	0.893045	0.236	0.083	3.1163e-08	Lymphocytes
SLC4A7	9.40224e-13	0.989999	0.432	0.231	3.15332e-08	Lymphocytes
KAT2B	1.60889e-12	1.26519	0.372	0.192	5.39589e-08	Lymphocytes
TAPBP	1.91524e-12	0.912601	0.257	0.096	6.42335e-08	Lymphocytes
TGFB1	1.93816e-12	0.902364	0.223	0.076	6.50021e-08	Lymphocytes
RPS3	2.16234e-12	0.954672	0.236	0.085	7.25206e-08	Lymphocytes
[truncated: 296 more rows]
