# Supplementary material for: Chamber-enriched gene expression profiles in failing human hearts with reduced ejection fraction
Source: Sci Rep. 2021 Jun 4;11:11839. doi: 10.1038/s41598-021-91214-2 (PMC8178406; doi:10.1038/s41598-021-91214-2)
Supplement: Supplementary file 4 — Supplementary Information 4. [file 41598_2021_91214_MOESM4_ESM.xlsx]

## Sheet: Sheet1
Supplemental Table 6. Significantly differentially expressed genes (DEGs) in HFrEF vs NF in LA heart tissue
Gene	LA.HFrEF.log2FoldChange	LA.HFrEF.padj
A4GALT	0.526759	2.16831e-06
AAK1	-0.424219	0.0331369
AAMDC	-0.699284	1.01339e-06
AAMP	0.226274	0.0100553
AARS	0.206347	0.0291713
AARS2	0.334912	0.0361751
AASDHPPT	-0.335979	4.98535e-07
ABCA11P	-0.455145	0.0455085
ABCA2	0.430331	4.56569e-05
ABCA3	0.527951	0.000498219
ABCA5	-0.498713	0.00355791
ABCA7	0.528105	0.0384891
ABCB1	-0.562679	0.0405565
ABCB6	0.361911	0.0183526
ABCB7	-0.382392	5.88959e-05
ABCB8	0.387694	0.0229439
ABCC10	0.464445	0.00546644
ABCC3	2.48929	0.000172686
ABCC9	-0.445433	0.0409683
ABCD1	0.58076	0.000264013
ABCD2	-0.949533	0.0020219
ABCD4	0.318629	0.000395608
ABCF1	0.179014	0.044232
ABHD8	0.419897	0.0269146
ABL1	0.375731	0.00230274
ABLIM1	-0.367466	0.0265427
AC005618.6	-0.680258	0.0367826
AC007246.3	-0.847835	0.000162989
AC013461.1	-0.352501	0.0195371
AC096772.6	-0.37783	0.027276
ACAD11	-0.257461	0.0348481
ACAD9	-0.196162	0.0392273
ACADM	-0.730259	4.73933e-07
ACADSB	-0.777586	0.000266192
ACAP3	0.741008	1.42621e-05
ACAT1	-0.825411	3.48712e-06
ACBD5	-0.308414	0.00928654
ACHE	1.71203	5.83676e-05
ACLY	0.565974	0.00203785
ACOT13	-0.378637	0.000393266
ACOX1	-0.24268	0.0127709
ACP2	0.192953	0.0482061
ACSF3	0.420573	0.00633622
ACSM3	-1.04741	0.0149125
ACTB	0.698221	0.00520378
ACTG1	0.662259	0.00448485
ACTN1	0.604355	0.0308745
ACTN4	0.475536	0.028127
ACTR1A	0.2049	0.0067748
ACTR6	-0.298132	0.0167228
ACVR1	0.254331	0.0231456
ACVR1B	0.187467	0.0455875
ADAL	-0.360836	0.019334
ADAM12	3.06419	0.00321626
ADAM15	0.508099	2.25619e-05
ADAM23	-0.515512	0.0067149
ADAMTS17	0.764065	0.0104822
ADAMTS8	1.81864	0.0143166
ADAMTSL1	1.20686	0.0100278
ADAP1	0.475051	0.0359588
ADAP2	0.846243	0.0235106
ADCK2	0.306542	0.00660427
ADCK5	0.554892	9.27526e-05
ADCY7	0.756097	0.032023
ADCYAP1R1	-0.873877	0.0122454
ADGRA3	-0.238825	0.0259202
ADGRB2	0.662825	0.0396505
ADGRB3	-0.685817	0.018752
ADGRE5	0.756556	0.00697057
ADGRF5	-0.453524	0.0202462
ADGRL3	-0.507278	0.0365897
ADH5	-0.298131	0.011049
ADHFE1	-0.597368	0.0219452
ADIPOQ	3.37453	0.00459962
ADK	-0.428557	0.000101281
ADPRHL2	0.335744	0.0125137
ADRBK1	0.410623	8.55367e-08
ADSSL1	-0.560435	0.00936105
AEBP1	0.882841	0.00013972
AEN	0.618569	0.0178754
AFAP1	0.496615	0.0021678
AFF1	-0.3112	0.0227241
AFG3L2	-0.354836	5.44544e-05
AGAP9	0.606718	0.0297089
AGFG2	0.411011	0.0401068
AGGF1	-0.232451	0.00347574
AGL	-0.349238	0.0477532
AGO4	-0.22918	0.0243728
AGPAT1	0.315625	0.00749151
AGPAT2	0.529003	0.000166323
AGPAT4	0.599905	0.00184002
AGRN	0.814602	4.93549e-06
AGTPBP1	-0.463729	0.00459962
AGTRAP	0.614905	0.000615079
AHCTF1	-0.239856	0.0150508
AHNAK2	0.899266	0.000558085
AIFM1	-0.406275	0.00124091
AIG1	-0.538613	0.00220685
AIMP1	-0.262591	0.0033174
AIMP2	-0.29908	0.0125137
AK3	-0.414194	0.00176182
AK4	-0.345558	0.0143166
AK9	-0.314052	0.0478415
AKAP11	-0.231469	0.00870666
AKAP3	-1.56846	1.18257e-05
AKAP6	-0.475197	0.00393839
AKAP7	-0.470811	0.0154101
AKNA	0.442372	0.0361139
AKR1A1	0.292611	0.0374241
AKT1	0.270246	0.00205145
AKT2	0.28306	0.000885787
AKTIP	-0.358357	0.0324538
AL365181.2	-0.485797	0.00752457
ALDH16A1	0.666018	0.000189518
ALDH18A1	0.5381	0.0264324
ALDH1B1	0.721969	0.0155098
ALDH1L2	0.923004	0.0405667
ALDH2	-0.431275	0.0171297
ALDH3B1	0.737375	0.0279725
ALDH7A1	-0.572174	0.00773696
ALG1	0.388719	0.0151676
ALG10B	-0.302634	0.0359588
ALG12	0.360692	0.0175334
ALG3	0.809601	8.09296e-06
ALKBH1	-0.306729	0.00868229
ALKBH5	0.368773	0.00236657
ALOX12-AS1	-0.3823	0.0202107
ALOX15	2.22393	0.0319577
ALOX5	1.06112	0.00916192
ALOX5AP	0.900589	0.0265979
ALPL	0.620909	0.0028322
ALS2CR12	-0.946048	0.0115736
AMDHD2	0.403089	0.0110809
AMPD2	0.632862	0.00962078
AMT	-0.600576	0.00995309
AMY2B	-0.620289	0.0046441
AMZ2	-0.344504	0.000835371
AMZ2P1	-0.549474	0.00894815
ANAPC13	-0.26755	0.0208505
ANAPC16	-0.314958	0.0244457
ANGPTL4	1.86737	0.0177907
ANK1	-1.13273	0.00250865
ANK2	-0.299838	0.0463702
ANK3	-0.426518	0.00200097
ANKRA2	-0.685237	1.03898e-05
ANKRD12	-0.349616	0.00397474
ANKRD13A	0.505004	0.0180156
ANKRD26	-0.320965	0.0199046
ANKRD39	0.27196	0.0461432
ANKRD46	-0.368749	0.000854496
ANKRD50	0.409966	0.00433975
ANKRD52	0.427692	2.42636e-05
ANKRD6	-0.33152	0.0384891
ANKS3	0.312762	0.0209684
ANKS6	0.477972	0.000779451
ANO10	0.535825	0.010573
ANO5	-0.723082	0.000107089
ANPEP	1.69143	0.00579699
ANXA2	0.584899	0.0277574
ANXA5	0.610681	0.00645498
ANXA7	-0.167345	0.032023
ANXA8	2.40181	0.00410374
AOC3	0.817284	0.00888885
AP1B1	0.59595	1.47292e-07
AP1M1	0.518486	2.43423e-05
AP1S1	0.434419	0.0157004
AP2A1	0.519298	4.81257e-06
AP2A2	0.387531	0.00145111
AP2S1	0.501285	0.0126455
AP3D1	0.365921	0.00765381
AP4M1	0.283182	0.0440767
AP5B1	0.36609	0.0109321
AP5Z1	0.429875	0.00967721
APBA3	0.371146	0.01499
APC	-0.268802	0.00997417
APMAP	0.355736	0.0165636
APOBR	0.989076	0.0485037
APOO	-0.381372	0.038112
APOPT1	-0.233292	0.0279065
APP	-0.181789	0.0469568
APPL1	-0.298958	0.0023754
APPL2	-0.400593	5.26298e-06
APRT	0.585892	0.00425865
AQP4	-0.938496	0.00788207
AQP7	-0.739299	0.00519641
ARAF	0.165368	0.0458177
ARAP1	0.38577	0.00212153
ARF6	0.33442	0.00938827
ARFGAP1	0.487416	3.19756e-05
ARFGEF1	-0.190433	0.0286615
ARFGEF2	-0.347555	0.000198139
ARFGEF3	0.893611	0.00666199
ARFIP2	0.310589	0.0156612
ARGLU1	-0.365713	0.000100071
ARHGAP21	-0.16221	0.0374349
ARHGAP29	-0.358499	0.00489109
ARHGAP33	0.600787	0.00461447
ARHGAP39	0.586587	0.0119103
ARHGAP4	0.463189	0.040463
ARHGAP9	1.00359	0.0388498
ARHGDIA	0.612963	2.86139e-05
ARHGEF1	0.484059	0.000407571
ARHGEF12	-0.244065	0.0112837
ARHGEF17	0.342168	0.0127318
ARHGEF2	0.362244	0.00326184
ARHGEF40	0.572728	0.000685778
ARID1A	0.286437	0.000140404
ARID3A	0.380583	0.0460436
ARID3B	0.366269	0.0129224
ARID4B	-0.232334	0.0256201
ARID5A	0.668893	0.00891709
ARIH1	-0.251306	0.000102215
ARL14EP	-0.402324	5.42255e-06
ARL15	-0.408473	0.00280876
ARL17B	-0.879602	0.0111674
ARL4A	0.501851	0.0162868
ARMC6	0.458097	0.000993956
ARPC1B	0.956973	7.43701e-05
ARPP19	-0.231432	0.0305556
ARSD	0.580039	0.00922286
ARVCF	0.385972	0.00908283
ASAH1	-0.41485	0.0450005
ASB11	-0.641618	0.0455875
ASB15	-1.57708	2.48668e-07
ASB16-AS1	0.463429	0.0435355
ASB4	-1.35162	0.00177858
ASB5	-0.664835	0.0327375
ASB6	0.403814	0.00122622
ASCC2	0.378837	0.0111011
ASF1A	-0.259006	0.0353926
ASL	0.429417	0.00563464
ASNA1	0.191291	0.0495417
ASPSCR1	0.321302	0.0142874
ASS1	0.603478	0.00280153
ATAD1	-0.369707	0.00697057
ATAD2	-0.70475	0.00209727
ATAD3A	0.646245	0.000199026
ATAD3B	0.618593	0.00260041
ATE1	-0.440229	0.00255129
ATF7IP2	-0.316552	0.0184079
ATG101	0.574372	0.000365105
ATG14	-0.476913	0.000834536
ATG3	0.185421	0.0392273
ATG5	-0.155385	0.0284024
ATN1	0.440414	0.000293489
ATP13A1	0.488868	7.12963e-05
ATP13A2	0.898293	8.66571e-07
ATP1A1	0.414774	0.0385555
ATP2A2	-0.332543	0.0286615
ATP2A3	0.579873	0.0478415
ATP2B4	0.48259	0.0154786
ATP5A1	-0.553587	1.79327e-06
ATP5B	-0.311198	0.00796133
ATP5C1	-0.467597	0.000131712
ATP5E	-0.221133	0.0139069
ATP5F1	-0.442213	0.000324357
ATP5G1	-0.397074	0.0284724
ATP5G3	-0.412315	0.0032727
ATP5H	-0.391509	0.00142362
ATP5I	-0.813875	0.00118045
ATP5J	-0.531291	7.0616e-05
ATP5L	-0.492697	1.78108e-05
ATP5O	-0.518181	0.000309244
ATP6V0D1	0.416703	1.28184e-10
ATP6V0E1	-0.248196	0.0037683
ATP6V0E2	-0.738472	0.00330178
ATP6V1G1	-0.249281	0.00024583
ATP6V1G2	-0.826522	0.0368305
ATP8A1	-0.675635	3.70048e-05
ATP8B2	0.414444	0.000692468
ATPIF1	-0.403032	0.027383
ATR	-0.204845	0.0329633
ATRAID	-0.199024	0.0437228
ATRX	-0.245177	0.0386276
ATXN1L	0.333669	0.0019326
ATXN2L	0.36014	4.0428e-05
ATXN7L3	0.30943	0.000778818
AUH	-0.816895	3.80577e-07
AUP1	0.398767	0.0148341
AXIN1	0.465246	0.00195211
AXL	0.421173	0.0249211
B3GAT3	0.747063	1.11674e-05
B3GLCT	-0.631656	0.00237138
B3GNTL1	0.537845	0.0177109
B4GALT2	0.516259	0.000992476
B4GALT3	0.242843	0.0431135
B4GALT7	0.333793	0.0139563
BAG3	0.178904	0.0485656
BAG4	0.258296	0.035936
BAHCC1	0.383848	0.00766046
BAHD1	0.176175	0.0424449
BAP1	0.333323	0.00011407
BAX	0.44449	0.0217762
BAZ2B	-0.291758	0.00202187
BBS12	-0.528251	0.00209727
BBS2	-0.563971	0.00130555
BBS4	-0.335219	0.0461432
BBX	-0.253994	0.00914119
BCAP29	-0.250462	0.00924629
BCAR1	0.453056	0.00311311
BCAS2	-0.162429	0.0258875
BCAT1	0.659199	0.0438004
BCL9L	0.650369	1.74244e-06
BDH2	-0.498019	0.00416709
BECN1	-0.268254	0.00357251
BET1L	0.409597	0.000604025
BGN	0.907719	0.00563464
BICD2	0.253104	0.0175704
BIN1	0.520404	0.00350305
BIVM	-0.472681	0.000113594
BMP6	1.22158	0.00793866
BMPER	0.898157	0.0235748
BNIP2	-0.200688	0.000804262
BOC	0.521951	0.0164626
BOD1L1	-0.268807	0.00234935
BOK	0.898036	0.0482724
BOP1	0.547945	0.00752727
BORA	0.59761	0.0479421
BORCS7	-0.402044	0.00372436
BRAT1	0.374386	0.00187732
BRMS1	0.422348	0.00103251
BRPF1	0.301956	0.0122777
BRWD1	-0.307007	0.00216855
BTBD1	-0.366757	0.00483125
BTF3	-0.230874	0.00273732
BTF3L4	-0.214836	0.00299692
BTK	0.879473	0.0383646
BTRC	-0.190379	0.03065
BUD13	0.329998	0.000708446
BZW2	-0.473221	9.10013e-05
C10orf54	0.486838	0.0130494
C10orf76	-0.358626	0.0409914
C11orf1	-0.540021	0.00100153
C11orf21	-0.853508	0.0253168
C11orf24	0.643253	0.0178754
C11orf54	-0.412707	0.0387454
C11orf58	-0.340497	0.000778818
C11orf68	0.241976	0.0102064
C11orf74	-0.51199	4.57111e-05
C11orf84	0.293658	0.0343079
C12orf43	0.254429	0.0312436
C12orf49	0.369462	0.0122018
C12orf60	-0.587562	0.0295374
C12orf65	-0.25359	0.0319434
C14orf142	-0.347928	0.0011404
C14orf166	-0.276657	1.79327e-06
C14orf2	-0.681441	1.79327e-06
C14orf80	0.65307	0.00956292
C15orf39	0.507737	0.00546831
C15orf41	0.385783	0.0153835
C15orf57	-0.397708	0.0065415
C16orf58	0.51343	3.65311e-05
C16orf72	-0.157505	0.0273066
C16orf91	0.264181	0.0410487
C17orf51	0.407002	0.00262544
C17orf75	-0.33891	0.00154404
C18orf21	-0.253162	0.0198648
C19orf25	0.257916	0.0317777
C19orf48	0.518062	0.0221511
C1D	-0.451093	0.00348992
C1orf105	-1.09475	0.025107
C1orf132	-1.13359	2.25619e-05
C1QA	0.882933	0.0147282
C1QC	1.21549	0.00314444
C1QTNF2	0.800841	0.0200201
C1QTNF6	0.875055	0.0336917
C20orf27	0.601043	0.000786727
C22orf29	0.266134	0.0444326
C2CD2L	0.489723	0.000134354
C2orf40	-0.765319	0.0265427
C2orf49	-0.146934	0.0460137
C2orf69	-0.218438	0.0369842
C3orf17	-0.217148	0.0190713
C4orf3	-0.281765	0.000369478
C4orf36	-0.949781	0.000346407
C4orf46	0.375806	0.0412294
C5AR1	1.23448	0.0269191
C5orf42	-0.333331	0.00799523
C5orf63	-0.485072	0.0412513
C6orf203	-0.288015	0.0197695
C6orf89	-0.225893	0.0350918
C8orf4	-0.685757	0.0157707
C8orf44	-0.520936	0.0385107
C8orf58	0.576719	0.000778818
C8orf59	-0.495371	5.39224e-05
C8orf76	-0.293669	0.038198
C9orf142	0.268079	0.0452143
C9orf69	0.44751	0.000541312
C9orf9	-0.621734	0.0316111
C9orf91	0.302029	0.0487635
CA11	-0.53897	0.0353565
CA12	2.39054	2.38695e-05
CA3	0.703764	0.01247
CA8	-0.564431	0.0157007
CAB39	-0.216102	0.0346379
CABIN1	0.342376	0.0203207
CACFD1	0.369095	0.0187657
CACNA2D3	-0.618042	0.000259132
CACNB1	0.654983	0.00473865
CACNB3	0.670448	0.00545347
CACTIN	0.381915	5.71871e-05
CAD	0.401085	0.0143166
CADM2	-1.14297	2.86139e-05
CADM3	0.671724	0.00347723
CADPS2	-0.478988	0.040463
CALB2	2.49791	0.000208458
CALCOCO2	-0.386268	0.00303696
CALHM2	0.602937	4.53006e-05
CALR	0.78509	0.00700742
CALU	0.556018	0.0148449
CAMK1	0.532528	0.0015782
CAMKK1	0.873394	0.000206924
CAMKK2	0.297547	0.00319025
CAMKMT	0.508617	0.00960667
CAMLG	-0.400457	0.000242485
CAMTA1	-0.368577	0.000273537
CAMTA2	0.451334	5.89568e-06
CANT1	0.326577	0.00459082
CAP1	0.534707	0.0155247
CAP2	-0.309442	0.0209819
CAPG	1.422	0.00293552
CAPN1	0.366782	3.56954e-05
CAPN15	0.558699	0.00340672
CAPN5	0.661527	0.00233015
CAPN7	-0.242717	0.0198648
CAPS2	-0.808207	0.00148633
CAPZA2	-0.22539	0.00545979
CARF	-0.51102	0.0193847
CARKD	-0.171575	0.0122634
CARM1	0.56502	1.88178e-06
CASD1	-0.345461	0.00115422
CASK	0.193022	0.0288355
CAST	-0.445546	0.0468024
CBLB	-0.346349	0.0480071
CBR1	0.563014	0.0117688
CBR4	-0.525506	0.000162989
CBX6	0.648092	3.86722e-08
CCAR1	-0.277914	0.00984487
CCAR2	0.209881	0.0361139
CCBL2	-0.448142	0.0166576
CCDC12	0.195677	0.0360372
CCDC120	0.631172	0.00625966
CCDC124	0.302837	0.0446545
CCDC134	0.521025	0.0176495
CCDC137	0.492703	0.00122883
CCDC141	-0.759693	0.00312813
CCDC146	-0.488852	0.0338089
CCDC186	-0.221223	0.00960667
CCDC22	0.308194	0.00223888
CCDC3	0.576504	0.0346393
CCDC47	-0.190066	0.0434717
CCDC59	-0.326258	0.0337425
CCDC64	2.11968	0.00493475
CCDC68	-0.876927	0.00773086
CCDC71	0.259287	0.0214855
CCDC8	0.328424	0.0332918
CCDC82	-0.371932	0.000162989
CCDC9	0.356799	0.00681003
CCDC91	-0.355993	0.000389296
CCDC93	-0.442446	0.0359549
CCDC94	0.310804	0.0218313
CCDC97	0.266815	0.0340497
CCL19	1.94833	0.0148924
CCM2	0.470514	2.60892e-05
CCNB1IP1	-0.34909	0.028869
CCND3	0.252136	0.0310181
CCNG1	-0.514185	0.00237671
CCNJ	0.336869	0.0264058
CCNT1	-0.262068	0.0163357
CCNT2	-0.239745	0.0402503
CCP110	-0.269625	0.00538585
CCR1	0.961299	0.0370798
CCR2	1.26919	0.00417222
CCSER2	-0.366749	0.00886713
CCT6B	-0.919334	0.0188415
CD163	1.10207	0.0382523
CD200	0.908393	0.00138136
CD209	0.972997	0.0440414
CD248	0.954169	0.00659333
CD276	0.729264	0.00131727
CD2BP2	0.194682	0.0351719
CD300E	2.20376	0.0101054
CD300LG	-0.855786	0.0231904
CD38	-0.678501	0.0204689
CD44	0.810916	0.0344683
CD46	-0.219987	0.00708003
CDA	0.8691	0.0281146
CDC16	-0.197013	0.015512
CDC25B	0.384055	0.0161718
CDC34	0.412242	6.16963e-05
CDC42EP1	0.679504	9.17257e-06
CDC42EP2	0.345436	0.0288806
CDC5L	-0.24775	0.00366462
CDC73	-0.221427	0.000272987
CDCA4	0.851439	0.0064458
CDH11	1.09292	0.000326115
CDIP1	0.272378	0.0222967
CDK16	0.217193	0.0228586
CDK2	0.488773	0.0156304
CDK2AP2	0.879027	0.000616375
CDKL5	-0.429466	0.0323438
CDR2L	0.584778	0.00593426
CDS2	-0.457945	0.00486894
CEBPB-AS1	-0.749764	0.0370563
CEBPZOS	-0.377685	0.00107379
CELSR1	0.611555	0.000392792
CENPT	0.365315	0.000887782
CENPU	1.30298	0.00512431
CEP112	-0.441599	0.00361948
CEP164	0.31869	0.0125841
CEP170B	0.683509	1.43397e-05
CEP192	-0.496734	0.00239425
CEP350	-0.330964	0.00154449
CEP44	-0.307176	0.0282614
CEP63	-0.340955	8.09296e-06
CEP68	-0.332043	0.0373111
CEP70	-0.432982	9.41973e-05
CEP83	-0.40669	0.0485656
CEP85	-0.60424	0.00409717
CEP95	-0.258794	0.0114258
CERCAM	1.04553	0.0101631
CERS2	0.274503	0.0292549
CERS5	0.305466	0.0429413
CFAP58	-0.90729	0.000407496
CFAP70	-0.735509	0.0178684
CFL1	0.577209	0.0030453
CFLAR	-0.422039	0.0202462
CFP	0.945212	0.03066
CGN	1.67901	0.00746972
CHAC1	1.69121	0.00137661
CHCHD5	-0.433282	0.0022461
CHCHD7	-0.368793	0.00312813
CHERP	0.201164	0.0451227
CHI3L1	2.5859	0.0121804
CHIC1	-0.31363	0.000977238
CHID1	0.420578	0.00186548
CHMP1A	0.410058	6.41855e-05
CHMP2B	-0.22164	0.00480658
CHMP3	-0.296953	0.000192727
CHMP5	-0.257895	0.00797946
CHMP6	0.285202	0.0162618
CHPF2	0.522783	0.000531392
CHST15	0.849784	0.00251303
CHST3	0.501554	0.0116478
CHST6	1.20454	0.00503526
CHTF18	0.60633	0.0245892
CHTF8	0.27229	0.00236292
CHURC1	-0.319626	0.0180283
CIC	0.531883	1.32928e-06
CIDEC	3.07623	0.00721369
CIPC	-0.354167	0.0200281
CIR1	-0.511197	1.93424e-06
CIRBP	-0.432791	0.0163228
CISD1	-0.361853	0.000729767
CIZ1	0.284279	0.00365472
CKAP4	0.493634	0.0339094
CLCF1	1.45229	0.000196804
CLDN1	1.76354	0.00109974
CLDN12	-0.423212	0.00467434
CLDN15	0.907855	0.000715485
CLEC10A	0.879465	0.0131125
CLEC16A	0.318104	0.0108271
CLEC5A	1.44401	0.00171994
CLGN	-1.00079	9.97535e-05
CLIC1	0.487515	0.0162618
CLIC5	-0.612493	0.00214144
CLIP2	0.735902	1.77008e-06
CLIP4	-0.281178	0.0150741
CLK1	-0.396897	0.0101781
CLK4	-0.402772	0.0129952
CLMP	0.999587	0.00084749
CLNS1A	-0.370416	2.26175e-06
CLPTM1L	0.493807	0.004422
CLPX	-0.327501	2.86139e-05
CLSTN3	0.372257	0.0193847
CLYBL	-0.543901	0.0188447
CMBL	-0.401207	0.0449692
CMC1	-0.307605	0.00586227
CMC2	-0.311545	0.0150113
CMIP	0.561044	0.00139159
CMYA5	-0.357913	0.0446545
CNBP	-0.382911	0.00084327
CNN1	1.31529	0.00107379
CNN3	0.387104	0.0434717
CNOT3	0.353282	0.000685778
CNOT8	-0.241311	0.0125231
CNP	0.293698	0.00204173
CNPY2	0.301608	0.0440414
CNPY3	0.520675	0.00625121
CNTROB	0.410412	0.000627649
COA3	-0.281815	0.0151187
COA5	-0.505052	6.2809e-05
COG2	-0.3353	0.00482707
COL16A1	0.423871	0.036784
COL18A1	0.699831	1.79327e-06
COL1A1	1.77098	0.00206306
COL1A2	1.12102	0.032023
COL3A1	1.49588	0.0200255
COL4A1	0.737573	0.000811323
COL4A2	1.02153	5.53211e-07
COL4A3BP	-0.270792	0.0416142
COL5A1	1.14551	0.000808673
COL6A1	0.647449	0.000415938
COL6A2	0.748081	3.87223e-05
COL8A1	0.750655	0.0102716
COL8A2	0.724168	0.00235999
COLGALT1	0.641169	0.0170806
COMMD1	-0.31888	0.0227179
COMMD10	-0.460989	0.00157045
COMMD7	-0.181244	0.0435661
COMP	2.78838	0.00144889
COMT	0.348738	0.0284024
COPE	0.457808	3.70048e-05
COPG1	0.523336	6.74623e-05
COPS2	-0.293814	0.00103251
COPS4	-0.277287	9.38447e-05
COPS5	-0.470951	0.000472778
COQ10A	-0.876115	0.00400512
COQ3	-0.313113	0.0135675
COQ6	-0.283118	0.0286676
COQ7	-0.239309	0.032023
CORO1A	1.09152	0.004422
CORO1B	0.593239	4.76411e-05
CORO1C	0.349217	0.0357849
COTL1	0.80674	0.0292676
COX11	-0.355497	0.000322419
COX14	-0.642116	4.27169e-08
COX15	-0.293841	0.00157892
COX17	-0.333079	0.00766046
COX18	-0.352852	0.0109678
COX19	-0.270643	0.0470723
COX5A	-0.409166	0.00266708
COX6A1	0.646926	8.60464e-06
COX6B1	-0.443781	0.00081887
COX6C	-0.520593	0.00117664
COX7A1	-0.704351	0.000610246
COX7A2	-0.402517	0.00405713
COX7A2L	-0.279868	0.000662612
COX7B	-0.384104	0.00874913
COX7C	-0.525432	9.88231e-06
CPA3	-0.840134	0.0122634
CPE	-0.684253	0.00190366
CPEB3	-0.581649	0.00538585
CPEB4	-0.575579	0.0103347
CPNE2	0.380665	0.00431388
CPSF1	0.618134	0.00519641
CPXM1	1.76862	0.00506472
CRADD	-0.239422	0.0112837
CRBN	-0.523168	5.7742e-05
CREB3	0.289777	0.0124432
CREB3L2	0.597401	0.040957
CREBRF	-0.653137	0.000709574
CRELD2	0.691208	0.0153144
CRIP1	0.619667	0.0450174
CRIPT	-0.237103	0.0483857
CRLF1	1.36858	0.00530136
CRYM	-1.22335	0.00141175
CS	-0.26895	0.0126712
CSDE1	-0.240355	0.012602
CSF1	0.436922	0.00523526
CSF1R	0.974406	0.0110031
CSNK1G2	0.606569	8.30785e-08
CSPG4	0.588585	0.022921
CSPP1	-0.341659	0.0235248
CSTA	1.00518	0.0141176
CSTF2	0.342956	0.0194946
CTB-119C2.1	-0.765913	0.00720518
CTC-251I16.1	0.583965	0.0108121
CTD-2006M22.2	-0.714149	0.0340904
CTD-2083E4.7	-1.26894	0.011016
CTD-2228K2.7	1.0155	0.0216417
CTD-2281M20.1	-1.07199	0.0183526
CTD-2292M16.8	-0.888289	0.039881
CTD-2336O2.1	-0.575069	0.0228617
CTD-2366F13.1	-0.582634	0.038198
CTD-2368P22.1	-0.511941	0.0216418
CTDNEP1	0.264525	0.0107158
CTDP1	0.276058	0.0326017
CTDSP1	0.300335	0.00150404
CTHRC1	1.42519	0.0425892
CTIF	0.553885	0.021054
CTNNA3	-0.793981	9.10013e-05
CTNNAL1	-0.328106	0.0250458
CTNNBL1	-0.355477	0.00870581
CTSB	0.55873	0.0149125
CTSC	1.16632	0.00419059
CTSF	-0.495926	0.0269146
CTSO	-0.456545	0.00198389
CTU2	0.514861	0.000134354
CUL3	-0.264091	0.000120915
CUL4A	-0.432868	3.08767e-05
CUL5	-0.232494	0.00999372
CUL7	0.33076	0.0197347
CWC15	-0.327877	0.00195211
CWC27	-0.231909	0.0442898
CXCL1	1.99946	0.00215188
CXCL9	-1.598	0.00962716
CXXC1	0.296128	0.0017687
CYB561	0.613226	0.0134638
CYB561A3	0.275364	0.017661
CYB561D2_3_+_1	0.498672	0.00166225
CYB5R2	0.6537	0.0449692
CYB5R3	0.417862	0.000433371
CYCS	-0.405644	0.00668746
CYP21A2	2.37852	0.004123
CYP51A1	0.559415	0.0253047
CYSTM1	0.529777	0.00332121
CYTH2	0.414385	0.000293489
CYTH4	0.928854	0.0176468
CYYR1	-0.354237	0.0115736
DAB2IP	0.242339	0.00642773
DACT1	0.628689	0.0443885
DAD1	0.40531	0.00700299
DAGLA	0.544271	0.00272522
DAGLB	0.416618	0.0159553
DAP	0.664109	0.000312915
DAP3	-0.231876	0.0129224
DAPK1	0.871115	0.0235325
DARS	-0.326598	1.0258e-06
DAZAP1	0.519636	7.72265e-06
DBNL	0.647245	4.01968e-05
DBT	-0.341593	0.0292676
DCAF6	-0.606591	4.2777e-05
DCAF8	-0.33684	0.000989506
DCHS1	0.518762	0.00145844
DCLRE1B	0.424807	0.0429171
DCPS	0.498615	0.000315172
DCTN1	0.323479	0.00499301
DCTN3	-0.175392	0.0293488
DCTN4	-0.133673	0.0448854
DCTN6	-0.346262	0.000901824
DCUN1D2	-0.563002	9.92535e-05
DDAH1	0.688479	0.024854
DDAH2	0.48221	0.000782243
DDI2	-0.438537	0.00109736
DDR1	0.444049	0.00532419
DDX1	-0.280664	0.00514674
DDX11	1.15574	0.0062462
DDX20	-0.237913	0.00843697
DDX39A	0.456736	0.0346395
DDX3Y	-3.06436	0.0022461
DDX49	0.329572	0.00877006
DDX54	0.305884	0.00998749
DDX56	0.239388	0.0301159
DDX6	-0.351508	4.34413e-05
DECR1	-0.653267	4.38751e-06
DEF6	0.86267	0.0122709
DEF8	0.3371	5.31405e-06
DENND1A	0.263201	0.00360543
DENND1B	-0.408114	0.00084864
DENND3	-0.344956	0.0362525
DENND4A	-0.237699	0.0148341
DENND5B	-0.263859	0.0495848
DEPDC5	0.222675	0.0490821
DERL1	0.26776	0.0231757
DET1	-0.267563	0.030941
DFNA5	0.514593	0.00538661
DGKQ	0.625379	3.42224e-06
DHCR24	1.40178	0.0116614
DHCR7	0.487063	0.00040479
DHRS7C	-1.00978	0.000220813
DHTKD1	-0.411554	0.0266914
DHX32	-0.333172	0.00423308
DHX34	0.436724	0.0235748
DHX36	-0.22116	0.0223688
DHX37	0.540869	0.00975073
DHX38	0.213841	0.0246489
DHX40	-0.252421	0.0249692
DIRC2	-0.382836	0.011049
DIS3	-0.219611	0.0105971
DIS3L	-0.304218	0.0107032
DKFZp779M0652	-0.699255	0.038112
DLAT	-0.29765	0.0429413
DLD	-0.377836	0.000376514
DLG1	0.537616	0.0213766
DLG5	0.374957	0.00252221
DMGDH	-0.882791	0.000472778
DMTF1	-0.261791	0.00125789
DNAJA2	-0.344979	0.00038712
DNAJC16	-0.226806	0.0327375
DNAJC19	-0.520964	0.00322488
DNAJC21	-0.394744	0.00109974
DNAJC24	-0.243862	0.0397004
DNAJC27	-0.339	0.0260657
DNAJC28	-0.477788	0.0104103
DNAJC8	-0.150312	0.0466165
DNM1	0.676603	0.0264666
DNMT1	0.539302	0.000477814
DOCK2	0.963515	0.0165119
DOCK4	-0.274916	0.0365897
DOCK9	-0.427431	0.00343855
DOK1	0.600248	0.0187918
DOK2	1.01451	0.0166036
DOK3	1.25783	0.00548616
DOK4	0.513811	0.00118813
DOPEY1	-0.3792	0.0139222
DOT1L	0.582826	8.90834e-05
DPH2	0.497517	0.00413217
DPH5	-0.356521	0.00616716
DPH6	-0.493282	0.000231921
DPM1	-0.342334	0.0127135
DPM2	0.432104	0.00668927
DPP3	0.618275	0.00392941
DPP9	0.427136	0.000969007
DPYSL3	0.798	0.00473112
DSG1	-0.875148	0.0115472
DST	-0.396143	0.000398875
DSTN	-0.283984	0.00199942
DTNA	-0.313582	0.0426927
DTWD2	-0.450932	0.000835371
DTYMK	0.579033	0.00924805
DUBR	-0.384763	0.0401098
DUOX2	-1.38049	0.0178654
DUS3L	0.596549	5.89568e-06
DUS4L	-0.334049	0.0480373
DUSP4	1.38314	0.00180886
DVL1	0.351314	0.0189647
DVL2	0.241496	0.0444479
DYNLL2	-0.298283	0.0413
DYNLRB1	-0.420031	0.0015782
DZIP3	-0.453687	0.000819759
E2F4	0.365543	0.00388533
E4F1	0.382316	0.00250865
EAF1	0.300634	0.0381969
EAPP	-0.369681	0.00701716
EBAG9	-0.242005	0.0137538
ECE1	0.404078	0.00136975
ECHDC2	-0.374671	0.0343727
ECI2	-0.544396	5.93583e-06
EDC3	0.211784	0.022191
EDC4	0.226452	0.0190735
EDEM2	0.642417	0.00449905
EDRF1	-0.247247	0.00138835
EEA1	-0.302729	0.00435741
EEF1A1P13	0.896633	4.21272e-06
EFCAB13	-0.535528	0.0419706
EFEMP1	0.908574	0.0022461
EFHC2	-1.12695	0.00084327
EFNA5	0.343813	0.0331609
EFR3A	-0.229883	0.0103478
EFR3B	0.719075	0.00431388
EFS	0.491325	0.00899013
EFTUD2	0.241897	0.00289784
EHD1	0.579488	0.00664354
EHD2	0.717907	1.00371e-05
EHMT2	0.326977	0.0434427
EID1	-0.350361	7.04919e-05
EIF1	-0.398347	0.00190256
EIF1AY	-4.2177	0.00131727
EIF1B	-0.317546	0.044732
EIF2A	-0.27263	0.00250508
EIF2B1	0.142793	0.0161176
EIF3A	-0.266488	0.0162838
EIF3CL	1.29793	4.25446e-05
EIF3E	-0.297293	0.0115736
EIF3H	-0.287193	3.0875e-05
EIF3M	-0.173102	0.0313186
EIF4EBP2	-0.398081	0.00773696
EIF4EBP3	-1.12298	0.000231201
EIF6	0.489188	0.00145467
ELF4	0.740359	0.000415938
ELMOD2	-0.181775	0.0348297
ELMSAN1	0.254619	0.00999372
ELOVL1	0.598074	0.00177889
ELOVL6	0.692737	0.0406123
EMC2	-0.29845	0.00591814
EMC9	0.41372	0.0122709
EMD	0.466619	0.000306581
EMILIN1	1.25017	0.00152367
EMILIN2	0.975208	0.00544431
EMILIN3	-0.840094	0.0235325
EML3	0.371558	0.0100299
EMP3	0.8881	0.00237671
ENGASE	0.266419	0.0327375
ENO1	0.728604	0.00427836
ENO2	0.963764	0.000488233
ENOX2	-0.189245	0.0436179
ENPP4	-0.245357	0.0302669
ENPP5	-0.575445	0.0405215
ENTPD5	-0.196209	0.0377322
ENTPD7	0.715263	0.0420121
ENY2	-0.25856	0.00441998
EPHB2	1.26543	0.000941732
EPHB4	0.354528	0.0162655
EPM2AIP1	-0.268767	0.0445348
EPS15	-0.267284	0.0213499
EPS8L2	1.10132	4.87627e-05
ERBB4	-0.597642	7.03981e-06
ERGIC1	0.348824	0.00578014
ERI2	-0.591314	0.000200894
ERI3	0.230891	0.00273732
ESCO1	-0.273212	0.0148916
ESD	-0.205046	0.000441965
ESF1	-0.201518	0.0455155
ESYT1	0.522725	3.03396e-07
ETFA	-0.326818	0.015286
ETFB	-0.246071	0.0310626
ETNK1	-0.245511	0.0177471
ETV4	1.42489	0.0464842
EVI2A	0.90378	0.0451087
EVI5L	0.416165	0.00254646
EXO5	0.329569	0.0280179
EXOC5	-0.199545	0.0103879
EXOC6	-0.531792	5.93583e-06
EXOSC2	0.267776	0.0311053
EXOSC7	-0.479882	0.000708446
EXT1	0.429125	0.00708129
EZH1	-0.324894	0.0301973
EZH2	0.814232	0.0412204
F2RL1	0.830382	0.0167453
F2RL3	-1.16315	0.0194946
FAAP100	0.593185	5.74003e-07
FADS3	0.547256	0.0458833
FAF2	0.179174	0.0361139
FAM105A	0.694539	0.0388718
FAM109B	0.528426	0.0197695
FAM114A1	0.668647	0.000477814
FAM127B	0.267788	0.024707
FAM127C	0.346811	0.0109362
FAM129B	0.6438	0.00015725
FAM133B	-0.394462	0.00135253
FAM134A	0.374083	3.86722e-08
FAM134B	-0.821054	0.00596634
FAM135A	-0.479009	0.000322788
FAM13B	-0.321252	0.0198529
FAM160B2	0.252008	0.00248728
FAM162A	-0.513409	0.000134354
FAM168A	0.235294	0.00311311
FAM171A1	0.327591	0.0138106
FAM179B	-0.505161	0.000385049
FAM189B	0.435366	0.0148449
FAM192A	-0.179476	0.0193847
FAM193B	0.290056	0.0329368
FAM195B	0.488427	1.32135e-05
FAM200A	-0.568021	6.75614e-08
FAM204A	-0.27579	0.00380761
FAM206A	-0.251954	0.0420478
FAM208B	-0.274565	0.0432982
FAM212B-AS1	-0.645842	0.0235748
FAM213A	-0.399977	0.0362525
FAM214A	-0.396347	0.0392504
FAM214B	0.414202	0.0124705
FAM216A	0.416526	0.0454116
FAM217B	-0.449004	0.0147277
FAM221A	-0.447424	0.0324803
FAM222A	0.701571	0.0170806
FAM222B	0.520685	0.00452815
FAM227B	-0.578181	0.00227607
FAM229B	-0.402026	0.00555148
FAM50A	0.275251	0.0212001
FAM63B	-0.358268	0.0043451
FAM65A	0.258186	0.0319434
FAM73A	-0.299239	0.0370563
FAM76B	-0.372416	0.0171297
FAM81B	-1.74669	0.0336349
FAM83D	1.65173	0.0143056
FAM98B	-0.301095	0.000517871
FANCC	0.253538	0.0327375
FARP1	0.487579	0.00851437
FARP2	0.409786	0.011016
FARSA	0.436181	1.66686e-05
FASN	1.70828	0.000355053
FASTKD2	-0.340805	0.000106958
FAT1	0.379457	0.0148584
FBLN5	0.392627	0.0349436
FBRS	0.392378	9.1068e-06
FBXL14	0.467778	0.0193135
FBXL18	0.340877	0.0301659
FBXL8	0.540096	0.00148666
FBXO21	-0.270984	0.0260385
FBXO25	-0.377431	0.00160526
FBXO3	-0.350827	0.00106325
FBXO30	-0.208002	0.0341189
FBXO32	-0.839839	0.00530463
FBXO38	-0.284116	0.00216855
FBXO40	-0.759495	0.00566641
FBXW2	-0.19309	0.00308019
FBXW5	0.391266	0.000727063
FBXW7	-0.297725	0.0439873
FBXW8	0.431532	0.00131826
FCER1G	0.896448	0.0458178
FCHSD1	0.666052	0.0025681
FCN1	1.48671	0.00861336
FDX1	-0.3043	0.0077274
FECH	-0.381344	0.0198648
FERMT3	1.25342	9.91019e-05
FES	0.447689	0.0193847
FEZ2	-0.383056	0.00668577
FGF12	-0.700387	0.00137319
FGFRL1	0.605971	0.00173847
FGGY	-0.559217	0.015286
FGR	0.900406	0.0198648
FH	-0.453658	1.8567e-05
FHL3	0.707943	0.0230999
FHOD1	0.388518	0.0100079
FIBP	0.437384	0.00461949
FICD	0.659155	0.00451011
FILIP1	-0.475339	0.0321988
FKBP10	1.11628	0.00138202
FKBP14	0.521937	0.00532419
FKBP1A	0.448497	0.0235325
FKBP2	0.382152	0.00788744
FKBP3	-0.493248	4.13385e-08
FKBP8	0.217022	0.00481164
FLNA	0.841102	0.000106442
FLNB	0.463605	0.0351244
FLNC	0.76565	0.0427326
FLOT2	0.354158	0.00889146
FMNL1	0.602601	0.0122018
FMO4	-0.592108	0.024854
FMOD	0.948689	0.00145844
FMR1	-0.293458	0.0192524
FN1	1.28802	0.0227984
FN3KRP	0.368674	0.0176468
FNBP1	0.284841	0.00129562
FNBP1L	-0.283633	0.0200281
FNBP4	-0.335976	0.00177889
FNIP1	-0.361846	0.00548616
FNIP2	-0.666457	0.0217819
FOPNL	-0.207867	0.00981568
FOSL1	1.24391	0.0394504
FOXO4	-0.342577	0.0434427
FOXP1	0.295533	0.0269191
FPR2	1.63356	0.0475182
FPR3	0.948881	0.0389943
FRA10AC1	-0.400409	0.00352099
FRMD3	-0.342098	0.0319434
FRMD5	-0.640746	0.0154741
FRMD8	0.319543	0.0185685
FRMPD4	-0.948582	0.0149228
FRY	-0.305144	0.0364567
FRYL	-0.198537	0.0401557
FSCN1	1.30869	9.10013e-05
FSD2	-0.566502	0.025136
FTSJ1	0.445126	0.00234626
FUK	0.32378	0.0342544
FUNDC1	-0.527337	9.17257e-06
FUOM	0.495113	0.0357312
FURIN	0.606865	3.88194e-06
FUT11	0.3329	0.0216634
FXR1	-0.393713	3.2668e-05
FXYD5	0.948293	4.8404e-06
FYTTD1	-0.300308	0.0292611
FZD5	0.723831	0.00877006
FZR1	0.327185	0.00343665
G3BP2	-0.168206	0.0286229
G6PC3	0.46894	1.0122e-05
G6PD	1.08059	3.56637e-07
GAB1	-0.485594	0.000778818
GAB3	-0.363838	0.0408094
GABARAPL2	-0.398328	0.000319526
GABPA	-0.237305	0.0341559
GADD45G	-0.88264	0.0131125
GAK	0.325304	0.000175189
GAL3ST4	0.726483	0.029355
GALE	0.676734	0.000790984
GALK1	0.580392	0.00445046
GALNT10	0.490569	0.00319585
GALNT2	0.517518	2.08558e-05
GALNT6	1.55104	0.00400512
GANAB	0.317873	0.000483646
GAP43	1.92001	0.0139131
GAS2	-0.71715	0.000681622
GATAD2A	0.401565	0.00092122
GBAS	-0.737641	3.63889e-07
GBP4	-0.907135	0.00654143
GCFC2	-0.348735	0.0478415
GCLC	-0.248297	0.0187578
GCN1	0.254047	0.0176336
GDA	-3.26028	0.000505216
GDPD5	0.92732	0.00038888
GEN1	-0.589023	0.00184831
GFPT2	1.1267	0.00310484
GGA1	0.178072	0.041241
GGCX	0.364835	0.00877582
GGNBP2	-0.232074	0.0235325
GGT5	0.577241	0.000103617
GHITM	-0.392479	0.000194445
GIN1	-0.305714	0.00932887
GINM1	-0.170571	0.0414762
GIPC1	0.285296	0.00451011
GIT1	0.425103	0.00721239
GLI2	1.02025	0.000615079
GLIPR1	0.813016	0.00648012
GLIPR2	0.631966	0.049434
GLIS2	0.665388	0.00152367
GLMN	-0.450485	0.000117376
GLO1	-0.197289	0.0171297
GLRB	-0.427916	0.00519641
GMDS	0.440861	0.0231415
GMIP	0.842713	0.017557
GMPPA	0.565681	0.0015782
GMPPB	0.531659	0.0179548
GNA15	1.30283	0.00216565
GNAI2	0.367248	0.00511923
GNB1	0.29904	0.000647864
GNB2L1	0.279137	0.0199491
GNG12	0.635632	0.00104154
GNMT	-1.27048	0.0257907
GNPAT	-0.261226	0.00519641
GNPTAB	-0.193605	0.0195371
GOLGA2	0.359696	0.000741756
GOLGA2P10	0.777441	0.0337776
GOLGA2P7	0.443731	0.0184426
GOLGA3	0.466499	0.00192492
GOLGA4	-0.470306	0.000184707
GOLGA6L4	-0.317192	0.0301159
GOLGB1	-0.332469	0.000693323
GOPC	-0.184579	0.00335434
GORASP2	0.292139	0.00269432
GOT1	-0.419099	0.0437734
GOT2	-0.342746	0.0198648
GPAA1	0.503527	4.93549e-06
GPALPP1	-0.224107	0.0220835
GPANK1	-0.252776	0.0255785
GPATCH2	-0.276636	0.0165488
GPBAR1	1.06896	0.0042732
GPBP1L1	-0.191618	0.00431388
GPC1	0.6543	0.00242724
GPER1	0.729308	0.0273044
GPIHBP1	-0.660151	0.0360847
GPR108	0.229945	0.0460137
GPR137	0.428147	6.03009e-05
GPR176	0.583592	0.0192524
GPS1	0.195274	0.0367826
GPSM2	0.721313	0.0180628
GPX1	0.46878	0.00201218
GRAMD1A	0.395988	0.025715
GRHL1	0.764455	0.0025681
GRHPR	-0.19704	0.00440226
GRINA	0.392247	1.29945e-05
GRK6	0.497724	0.00237309
GRN	0.347604	0.0221511
GRWD1	0.533892	0.00185281
GS1-358P8.4	-0.315498	0.0242465
GSAP	-0.471458	0.00382037
GSK3A	0.190119	0.0426927
GSTK1	-0.379727	0.00118977
GTDC1	-0.223148	0.0298753
GTF2A2	-0.191738	0.0284724
GTF2F1	0.34091	0.00319025
GTF2F2	-0.244721	0.02316
GTF2H4	0.53567	0.000334095
GTF2H5	-0.447188	2.03515e-05
GTF2IRD2	-0.482943	0.035676
GTF3C6	-0.37071	0.00017327
GTPBP10	-0.312715	0.000200169
GTPBP3	0.34938	0.00349194
GUCY1A2	-0.541114	0.0336598
GUK1	0.437057	5.56869e-08
GYG1	-0.300157	0.00595678
GYG2	2.12239	0.00274039
H2AFV	-0.360316	0.00769407
HACL1	-0.381702	0.0203556
HADH	-0.460172	0.0143556
HAMP	2.23113	0.0350918
HARS	0.211589	0.00996988
HAS1	2.04796	0.000220761
HAUS5	0.485072	0.00427044
HBP1	-0.514931	0.000326283
HBS1L	-0.222018	0.00480055
HCCS	-0.313539	0.0109234
HCFC1	0.609662	3.05087e-12
HCK	1.14048	0.0122634
HCN4	0.600778	0.0375095
HDAC10	0.536167	0.0171297
HDAC6	0.334502	1.50197e-05
HDAC7	0.365554	0.0001741
HDDC2	-0.297971	0.0148517
HDHD2	-0.415658	6.47525e-06
HDLBP	0.191045	0.01247
HEBP1	-0.192479	0.0352287
HECTD3	0.453465	4.01968e-05
HECW2	-0.437498	0.0141679
HEG1	-0.54926	0.000463274
HELQ	-0.216232	0.0186319
HEMK1	0.385318	0.0450871
HFE	-0.514495	0.0396035
HFE2	-0.942022	0.000636223
HGS	0.445992	5.56697e-05
HIBADH	-0.463925	5.45109e-05
HIBCH	-0.623229	5.89568e-06
HIC2	0.518328	0.0112974
HIF1AN	0.145001	0.0137605
HINT1	-0.322916	0.00835038
HINT3	-0.248186	0.0235325
HIPK3	-0.407362	0.0132081
HIST1H2AC	-0.816748	0.00285975
HIST1H2BD	-0.786711	0.0227605
HIST1H3E	-0.896294	0.0290256
HIST2H2BE	-0.71253	0.0191085
HIST3H2A	-0.700513	0.0449835
HIVEP3	0.484119	0.0294147
HK2	0.607252	0.035714
HK3	0.9925	0.0434717
HLA-A	0.541322	0.0353926
HLTF	-0.357605	0.0270912
HM13	0.522567	0.00736567
HMCES	-0.356217	0.0175024
HMG20A	-0.443733	2.22505e-05
HMG20B	0.49334	0.00043665
HMGA1	0.629398	0.00122883
HMGB1	-0.185461	0.0442969
HMGB2	-0.357179	0.0292843
HMGCL	-0.429143	0.00716589
HMGN3	-0.598311	0.00038712
HMGXB3	0.288341	0.00213533
HMHA1	0.711029	0.0119679
HN1	0.752277	0.00326567
HN1L	0.343252	0.0476241
HNRNPA2B1	-0.204831	0.00756918
HNRNPF	0.326575	0.0218992
HNRNPUL1	0.274101	0.00109974
HNRNPUL2	-0.215532	0.00303218
HOMER2	-0.609197	1.77008e-06
HOOK2	0.548254	0.0381161
HP	1.99804	0.0151187
HPCAL4	-1.4459	0.012689
HPS1	0.358987	0.0126383
HPS6	0.366769	0.00288363
HPSE	1.35289	0.0033174
HRC	-0.611825	0.0290063
HRH1	0.84717	0.0100562
HRH2	0.66633	0.00514674
HRSP12	-0.660051	4.76411e-05
HSD17B10	0.278356	0.000194626
HSD17B8	-0.582206	0.00038888
HSDL2	-0.485718	0.026264
HSF2	-0.494465	0.0139447
HSPB3	-0.440377	0.038011
HSPBP1	0.467945	0.00846553
HSPG2	0.801433	2.13722e-07
HTATSF1	-0.244827	0.00542592
HTR2B	1.34079	0.0165488
HTT	0.24577	0.0053573
HUNK	1.93971	0.000386799
HYOU1	0.813969	0.00112502
IARS2	-0.26029	0.00242532
IBTK	-0.322607	0.00146476
ICA1L	-0.667623	0.00040084
IDH3B	-0.339671	0.0305689
IDNK	-0.5409	0.0221511
IER3IP1	-0.173257	0.0134861
IFIH1	-0.375412	0.0229439
IFIT3	-0.64492	0.0370812
IFITM2	0.790779	0.0215322
IFITM3	0.478258	0.0479421
IFNGR1	-0.250605	0.0143166
IFT122	0.473779	0.0166581
IFT140	0.403806	0.00914119
IFT22	-0.362802	0.033646
IFT74	-0.373978	0.00489553
IGBP1	-0.569131	0.000395608
IGIP	-0.278571	0.00913708
IGSF1	-0.867692	0.0291713
IGSF8	0.404644	0.0358335
IGSF9B	0.793499	0.00158839
IK	-0.184062	0.012199
IKBIP	0.794498	0.0222855
IKZF5	-0.277769	0.00555851
IL10RA	0.725955	0.0286292
IL15	-0.535073	0.0256152
IL1R1	0.602355	0.00228894
IL1R2	1.37483	0.0392273
IL33	0.449415	0.040037
IMMT	-0.325094	0.00150699
IMP4	0.355733	0.0138286
IMPA1	-0.447068	0.000311095
IMPDH1	0.96504	0.000213565
IMPDH2	0.556537	0.00360543
INADL	-0.880676	2.23741e-05
INF2	0.405972	0.000161237
ING4	-0.274778	0.0444234
INHA	0.899195	0.0370731
INO80E	0.228685	0.0377322
INPP1	-0.222043	0.0371907
INTS1	0.46369	1.08593e-05
INTS12	-0.236847	0.00563464
INTS5	0.403399	0.000279201
IP6K1	0.340103	0.00213533
IP6K2	-0.337733	0.0127435
IPO4	0.773488	0.00366089
IPP	-0.443393	0.0140995
IQCH-AS1	-0.524071	0.0226145
IRAK1	0.833442	3.86591e-05
IRAK2	0.74256	0.0345453
IREB2	-0.197963	0.0344683
IRF6	-0.572588	0.0318422
IRF7	0.586604	0.0254534
IRGQ	0.192855	0.0165091
IRS1	0.308662	0.0171297
ISCA1	-0.262854	0.0141176
ISCU	-0.44919	0.00183971
ISG20L2	0.336124	0.00213533
ISPD	-0.419935	0.0277659
ITFG1	-0.513819	0.000197169
ITGA1	-0.336716	0.0136773
ITGA2	0.720812	0.00900755
ITGA3	1.05319	4.98385e-07
ITGA5	0.6163	0.0173727
ITGA6	-0.419906	0.00647243
ITGA7	0.497685	0.00630147
ITGA9	0.425711	0.000875344
ITGAE	-0.529342	0.000429107
ITGAM	0.753882	0.0478415
ITGB2	1.20361	0.00777755
ITGB5	0.456016	0.0255785
ITM2A	-0.608173	0.0149125
ITM2B	-0.351021	0.00152367
IVD	-0.220062	0.0173495
JAK2	-0.655615	0.0221329
JARID2	-0.28166	0.00592451
JMJD1C	-0.236276	0.0442898
JMJD4	0.264661	0.0398911
JMY	-0.425153	0.0111488
KANSL1L	-0.342757	0.0147497
KAT2B	-0.494965	0.000886979
KATNB1	0.534159	0.00193254
KB-173C10.1	-0.844706	0.0264867
KBTBD4	-0.257963	0.0297089
KBTBD6	-0.526939	0.00277861
KCND3	-0.560792	0.0113541
KCNJ2	-0.675995	0.0264524
KCNK3	0.848616	0.00109513
KCNMB1	1.10125	0.00508492
KCNN3	0.722915	0.0288361
KCNQ1	0.361844	0.0234727
KCNQ3	0.770559	0.0177222
KCTD10	0.363534	0.043721
KCTD15	0.459274	0.0340169
KCTD17	0.731114	0.0146271
KCTD18	-0.248332	0.0193847
KCTD21	0.428535	0.00647045
KCTD5	0.36876	0.0117113
KCTD9	-0.31962	0.0078718
KDELR2	0.493683	0.0132531
KDELR3	1.20548	0.0178654
KDM5C	0.281074	0.0134529
KDM5D	-3.13248	0.0162425
KHSRP	0.352754	0.00182438
KIAA0100	0.274089	0.00941522
KIAA0232	-0.43822	0.000815623
KIAA0895L	0.548726	0.000610246
KIAA0930	0.448506	0.00245279
KIAA1107	-0.815269	0.00453358
KIAA1109	-0.19251	0.0346453
KIAA1217	-0.529963	0.00708003
KIAA1522	0.493383	0.00285369
KIAA1644	1.86936	7.85406e-05
KIF1A	0.837798	0.00299146
KIF22	-0.377781	0.0419967
KIF7	0.385378	0.0263826
KIFC3	0.588536	0.000454525
KIRREL	0.541583	0.00328581
KIZ	-0.628335	0.0077274
KLC2	0.539004	0.000718849
KLF9	-0.474858	0.0115127
KLHDC1	-0.292129	0.0395682
KLHDC2	-0.476687	0.00201394
KLHDC4	0.250821	0.0247992
KLHDC9	-1.05003	0.0075047
KLHL17	0.859513	1.38444e-05
KLHL18	0.212503	0.0378024
KLHL24	-1.06956	8.32804e-08
KLHL25	1.03565	3.01593e-07
KLHL26	0.419147	0.0171579
KLHL28	-0.229146	0.0130356
KLHL29	0.467237	0.0482564
KLHL41	-0.748405	1.19812e-05
KLHL7	-0.74278	6.91701e-07
KLRD1	-0.798736	0.00793866
KMT2B	0.299806	0.00347574
KMT2D	0.284101	0.00206255
KPNA3	-0.27226	0.0026679
KRAS	0.254693	0.00884069
KRCC1	-0.31582	0.00562376
KRI1	0.295203	0.0265427
KRIT1	-0.268182	0.000815623
KRT18	1.38134	5.83676e-05
KRT19	2.10348	0.0011623
KRT7	1.23479	0.0441267
KRT8	0.821108	0.0125231
KTN1	-0.313624	0.0251553
KTN1-AS1	-0.600463	0.00628245
KXD1	0.211837	0.0367085
KYNU	0.955519	0.032078
L2HGDH	-0.40609	0.0372007
L3HYPDH	0.503862	0.0139447
LACTB2	-0.485575	0.00145844
LAIR1	1.22819	0.007637
LAMA5	0.617466	3.31651e-06
LAMTOR3	-0.293912	0.000172686
LAMTOR4	-0.13544	0.0446089
LAMTOR5	-0.494683	2.06354e-09
LANCL1	-0.317203	0.00936845
LAPTM4A	-0.233234	0.00431036
LAPTM5	1.01109	0.0163417
LARP4	-0.340452	0.00756431
LARP4B	-0.279602	0.00948302
LARP7	-0.434712	1.64741e-08
LASP1	0.477347	0.0177966
LAT2	0.823326	0.0392739
LCP1	0.918569	0.0325614
LDB3	-0.460316	0.00335774
LDHB	-0.706431	4.76411e-05
LDLR	1.24701	0.00566641
LDLRAD3	0.772061	0.037736
LDLRAP1	0.423184	0.0237826
LDOC1L	0.296329	0.00314856
LENG8	0.222292	0.0363145
LEP	3.95076	0.022858
LEPR	0.806357	0.0371026
LETM1	0.217821	0.0202298
LGALS12	4.38839	7.03981e-06
LGI4	-0.441244	0.0257525
LHFPL2	0.737868	0.00988483
LIF	1.84525	0.0134224
LIFR	-0.681773	0.000265161
LIG3	0.240712	0.0301794
LILRA2	1.3522	0.0130356
LILRA6	1.40875	0.0111712
LILRB2	1.00645	0.0316158
LILRB3	1.05574	0.0414734
LIMD2	0.755533	0.0325588
LIMK1	0.567271	0.00523196
LIN37	0.398436	0.00806255
LIN9	-0.396029	0.0265753
LINC00493	-0.422138	9.84627e-05
LINC00649	-0.748455	0.0422148
LINC00657	-0.257337	0.0130418
LINC00844	-0.794414	0.00157051
LINC00847	-0.565165	0.00227607
LINC00863	-0.687128	0.0004014
LINC00881	-0.59109	0.0288536
LINC00888	-0.486591	0.00961656
LINC00909	-0.466918	0.00900755
LINC00963	0.369766	0.0482995
LINC00998	-0.616648	5.65161e-05
LINC01128	-0.38895	0.0493745
LINC01460	-0.76012	0.00196092
LINC01479	-1.38423	0.00205981
LIPE	1.03903	0.00461959
LIPG	3.50702	0.00220685
LLGL1	0.582339	4.09558e-07
LLGL2	0.516739	0.0396252
LMAN2	0.428552	0.0075796
LMCD1	1.0395	0.00337274
LMF2	0.514196	2.01771e-06
LMNA	0.460073	0.00453583
LMNB1	1.24555	0.0269191
LMNB2	0.899588	0.00059995
LMO7	-0.427886	0.00173833
LMOD2	-0.590625	0.0122634
LMOD3	-0.456373	0.0169742
LONP1	0.301666	0.00181938
LOXL2	1.31027	1.44622e-05
LOXL3	0.818119	0.0167035
LPCAT1	0.562327	0.000130024
LPIN1	-0.44803	0.00428319
LRBA	-0.389934	0.0122018
LRCH2	-0.323845	0.00226298
LRFN3	0.70055	5.41576e-05
LRFN4	0.90228	0.000134354
LRIF1	-0.411611	0.0118143
LRP1	0.570261	0.00545979
LRP10	0.651206	5.33381e-06
LRP3	0.396124	0.0123441
LRP5	0.385802	0.0129647
LRP8	0.659284	0.0468311
LRPPRC	-0.503325	0.000153228
LRRC2	-1.26495	2.69888e-07
LRRC25	1.04232	0.0114034
LRRC28	-0.370014	0.00308818
LRRC39	-0.932777	0.00350883
LRRC41	0.28674	0.00493944
LRRC59	0.836843	0.00164664
LRRCC1	-0.589206	0.00118045
LRRFIP1	0.249999	0.0433492
LRRFIP2	-0.28998	0.0146389
LSM1	-0.18006	0.049181
LSM3	-0.226425	0.0217762
LSM5	-0.269914	0.00187937
LSM6	-0.344335	0.00501294
LSM7	0.544589	0.00956011
LSR	0.489405	0.00358042
LTBR	0.755501	1.00656e-06
LUC7L3	-0.29498	0.010326
LXN	0.544253	0.0199491
LYPLA2	0.364315	0.00343855
LYPLAL1	-0.517557	0.000567427
LYRM4	0.296934	0.00435027
LYRM5	-0.444055	9.10013e-05
LYSMD1	-0.362321	0.000427951
LZTR1	0.497243	0.00024168
MACROD2	-0.882614	0.00302864
MAEL	-0.826573	0.00984487
MAGED4B	0.900938	0.0126125
MAGEF1	0.237568	0.0384832
MAGEH1	0.326837	0.0187657
MAGOH	-0.473627	5.76589e-05
MALSU1	-0.261188	0.00853701
MAML1	0.229735	0.00106188
MAML3	0.631568	0.0175024
MAMLD1	0.462069	0.030307
MAN1C1	0.537292	0.0391103
MAN2B1	0.417633	0.0178684
MANSC1	0.269993	0.0351753
MAP1A	0.51168	0.0363145
MAP1S	0.665098	1.34751e-05
MAP2K1	0.572967	0.00178316
MAP2K3	0.626946	0.0441224
MAP2K7	0.211963	0.0286066
MAP3K3	0.395596	0.000175189
MAP3K7	-0.134471	0.041328
MAP3K9	0.467551	0.0377813
MAP4K3	-0.431432	0.00064384
MAPK13	0.623122	0.048052
MAPK3	0.425666	2.21228e-06
MAPK7	0.618313	0.000318084
MAPRE3	-0.305445	0.0280955
MARCH1	0.852064	0.027306
MARCH6	-0.339623	0.000729767
MARCH7	-0.267144	4.76411e-05
MARK2	0.212444	0.0300745
MARK4	0.348485	0.0430448
MAST3	0.430598	0.0336598
MAT2B	-0.32554	0.022191
MATR3	-0.231199	0.0446089
MB	-0.657926	0.0106941
MBD3	0.626089	6.82964e-05
MBD6	0.414438	4.85344e-05
MBNL2	-0.262742	0.0490519
MBOAT7	0.605642	0.00393717
MCCC1	-0.402134	0.0180794
MCCC2	-0.287776	0.0117351
MCM5	0.433949	0.032943
MDH1	-0.430759	0.00620643
MDH2	-0.331153	0.034406
ME2	-0.317444	0.00839465
MEA1	0.300257	0.023516
MED15	0.333757	7.26659e-08
MED16	0.650636	1.25748e-10
MED21	-0.250685	0.00963376
MED22	0.335763	0.00390805
MED31	-0.301808	0.0455155
MED4	-0.205894	0.0235325
MED8	0.353803	0.0103568
MEGF6	1.2554	0.00140355
MEI4	-0.934809	0.00176201
MEST	1.86571	4.8404e-06
METAP2	-0.280314	0.000451138
METTL1	0.655342	0.0397572
METTL14	-0.246518	0.00510512
METTL15	-0.220995	0.0389124
MFAP1	-0.181072	0.0094891
MFAP2	1.03024	0.0471016
MFN1	-0.429239	0.0012829
MFSD10	0.65425	0.000228591
MFSD12	0.626884	0.00107629
MFSD2A	1.7304	0.00303696
MFSD5	0.359395	0.00216565
MFSD6	-0.219891	0.0415452
MGA	-0.264445	0.00139883
MGAT1	0.406661	1.09189e-05
MGAT4B	0.254865	0.0351244
MGAT4C	-0.479991	0.0488384
MGEA5	-0.296188	0.0308964
MGME1	-0.479406	4.2777e-05
MGST1	0.684128	0.00625121
MGST3	-0.419773	0.000987556
MIA3	-0.186127	0.0353926
MIB1	-0.223316	0.0443292
MICAL1	0.577149	0.0138589
MICALL1	0.346466	0.00459082
MICALL2	0.884927	2.37503e-07
MICU1	-0.215721	0.0185458
MICU2	-0.271303	0.00179515
MICU3	-0.656511	0.000153228
MIIP	0.502491	0.00730249
MINK1	0.232516	0.0450393
MINOS1	-0.898789	1.83036e-12
MIPEP	-0.740003	0.00157082
MIR1-1HG	-0.856013	0.00393839
MIR133A1HG	-1.14514	0.00118688
MIR143HG	-0.825441	0.00215258
MITF	-0.319373	0.00230274
MKKS	-0.241958	0.0489043
MKL1	0.376786	4.69758e-05
MKL2	-0.413276	0.00144889
MKLN1	-0.25073	0.00917973
MKRN1	-0.320732	0.00110488
MKRN2	-0.372393	0.000847172
MLF1	-0.671975	0.0142317
MLF2	0.165706	0.0138383
MLH3	-0.412682	2.7816e-06
MLIP	-0.456044	0.0111101
MLST8	0.291891	0.0243728
MLX	-0.305389	0.00664354
MLXIP	0.304769	0.000206924
MMADHC	-0.281861	7.19859e-05
MMD	0.507866	0.0325959
MMP14	0.582205	0.00616716
MMP15	0.540076	0.0200281
MMP19	1.21317	0.0429413
MNAT1	-0.15184	0.0306846
MNT	0.465103	0.00234626
MOAP1	-0.425764	0.00287347
MOB1B	-0.287802	0.0145663
MOB3A	0.603657	8.23133e-05
MOCS2	-0.378942	0.000146913
MORC3	-0.202101	0.00476676
MOV10	0.295223	0.0392337
MPC1	-0.511991	0.0275091
MPG	0.435966	0.000117107
MPP2	0.564584	0.00274039
MPRIP	0.380675	0.00529163
MPZL1	0.384875	0.0226518
MRC2	0.679295	0.00793866
MRFAP1L1	-0.182732	0.00514674
MRGBP	-0.397283	0.00900755
MRGPRF	0.992023	0.00221283
MRO	-0.78818	0.00874913
MROH1	0.498316	1.50784e-05
MROH8	-0.50133	0.00561311
MRPL15	-0.220521	0.00586227
MRPL16	-0.452582	0.000393266
MRPL17	0.26387	0.0464552
MRPL23	0.369079	0.0167334
MRPL30	-0.278722	0.0216949
MRPL32	-0.348561	0.00139763
MRPL33	-0.560939	0.000189518
MRPL35	-0.285476	0.0203025
MRPL39	-0.29999	0.00299692
MRPL42	-0.193568	0.0241513
MRPL45	-0.469402	4.87627e-05
MRPL46	-0.349915	0.00047952
MRPL50	-0.351971	0.000693323
MRPL51	-0.352313	3.64684e-05
MRPL53	-0.34783	2.37266e-05
MRPS10	-0.30735	0.0102338
MRPS14	-0.232997	0.00889146
MRPS15	-0.181728	0.0469471
MRPS16	-0.187989	0.01247
MRPS18C	-0.51145	7.41321e-06
MRPS21	-0.501059	5.50788e-07
MRPS23	-0.44391	0.00129586
MRPS25	-0.455755	0.00488254
MRPS27	-0.26729	0.000274733
MRPS28	-0.449453	1.79327e-06
MRPS31	-0.29401	0.0334864
MRPS31P5	-0.674984	0.00716589
MRPS33	-0.613398	1.78891e-09
MRPS35	-0.262581	0.030241
MRPS36	-0.460249	0.000111669
MRRF	-0.215077	0.028127
MRS2	-0.360425	0.00115546
MRTO4	0.424225	0.0477532
MSC	0.860125	0.0260983
MSH6	0.234451	0.0358248
MSLN	2.16503	0.0165707
MSN	0.576662	0.0129952
MSRB2	-0.39811	0.00146205
MT-CO2	-0.465791	0.0260385
MT-CYB	-0.423514	0.0302206
MT-ND3	-0.573954	0.00266708
MT-ND4	-0.38872	0.0274764
MTA2	0.348034	0.00186548
MTCL1	0.588644	0.0167334
MTERF3	-0.33688	0.024018
MTIF2	-0.410633	0.000393266
MTIF3	-0.528477	4.01968e-05
MTM1	-0.359936	0.038198
MTMR10	-0.21728	0.034606
MTMR12	0.180508	0.0237932
MTMR14	-0.374122	0.0375918
MTR	-0.345452	0.0130262
MTRF1	-0.279781	0.0255785
MTUS1	-0.42453	4.27233e-05
MTX2	-0.222368	0.0392504
MUC16	2.16518	0.0227605
MUM1	0.287184	0.00287839
MUS81	0.447663	0.000254274
MUT	-0.363561	0.00246855
MUTYH	0.487062	4.64374e-05
MVD	0.454473	0.00257418
MXD4	0.26929	0.0473943
MYADM	0.503061	0.0248568
MYBPC1	-1.73176	0.000195121
MYBPHL	-0.799953	0.00292476
MYCBP2	-0.1951	0.0134638
MYD88	0.591962	0.00888885
MYDGF	0.628798	0.0238685
MYEOV2	-0.781999	4.33301e-13
MYH9	0.849472	2.1891e-05
MYL6	0.399889	0.0254531
MYL6B	-0.258959	0.0226518
MYLK3	-0.72051	6.41945e-05
MYLK4	-0.857345	0.0491043
MYNN	-0.247305	0.0156991
MYO1C	0.475794	0.0013671
MYO1D	0.877453	0.00283243
MYO1F	0.906397	0.0393041
MYO1G	1.20926	0.0400119
MYO9B	0.484406	0.00179157
MYOF	0.639638	0.0138383
MYOM1	-0.490084	0.0382523
MYOM2	-0.635142	0.022128
MYOM3	-0.432573	0.0346365
MYOZ2	-0.544048	3.46934e-07
MYRF	1.86662	0.000340739
MYSM1	-0.28108	0.0362525
MYZAP	-0.564189	0.00786867
MZF1-AS1	-0.745006	0.0270334
N4BP2L2	-0.488217	1.536e-05
NAA40	-0.447563	0.0042732
NAALAD2	-0.847321	0.0384468
NAALADL1	0.579109	0.00716589
NAB2	0.654879	0.000958324
NABP1	0.793016	0.0371751
NACAD	0.829464	0.000617587
NACC1	0.568691	1.48177e-05
NADSYN1	0.341301	0.0217819
NAGA	0.536971	0.0075936
NAGK	0.452773	0.00382551
NAGLU	0.533687	0.0166036
NANS	0.760865	0.00219369
NAP1L1	-0.255461	0.0207361
NAP1L4	-0.174147	0.0316975
NAPRT	0.488156	0.0221511
NARF	-0.208105	0.0448881
NAT9	0.491065	0.00163727
NAV1	0.366967	0.0231456
NBEA	-0.278234	0.0343868
NBEAL2	0.613575	1.89753e-05
NCAM1	0.368048	0.0438004
NCAM2	-0.462539	0.0261064
NCAPH2	0.48613	1.50271e-06
NCDN	0.326201	0.021296
NCF2	1.02172	0.0163279
NCF4	0.698481	0.0480783
NCKAP1L	0.982286	0.0201938
NCKAP5	-0.563294	0.00710711
NCKAP5L	0.344899	0.0208396
NCLN	0.665465	0.000547327
NCOA2	-0.377914	0.00126189
NCOA3	-0.260068	0.0347228
NCOA4	-0.382773	0.000181116
NCOR2	0.519598	4.76411e-05
NCS1	1.1813	0.00084864
NDE1	0.352889	0.00999372
NDOR1	0.454114	0.00304501
NDUFA1	-0.589871	3.2668e-05
NDUFA10	-0.344714	0.0403746
NDUFA2	-0.391137	0.00220884
NDUFA4	-0.570743	0.00105574
NDUFA5	-0.520217	0.000660297
NDUFA6	-0.306163	0.01247
NDUFA8	-0.399062	0.00357735
NDUFA9	-0.351462	0.0438444
NDUFAB1	-0.694824	4.9093e-05
NDUFAF1	-0.491	0.0114261
NDUFAF5	-0.28109	0.0435062
NDUFB1	-0.631904	0.000558474
NDUFB3	-0.56642	2.54156e-06
NDUFB5	-0.414354	0.000365105
NDUFB6	-0.333491	0.0030636
NDUFB9	-0.453737	0.00215258
NDUFS1	-0.433089	0.00126284
NDUFS2	-0.351155	0.000932311
NDUFS4	-0.654015	4.38751e-06
NDUFS5	-0.386129	0.00140437
NDUFV3	-0.260212	0.0269191
NEBL	-0.367872	0.00851437
NECAP2	0.452019	0.0026743
NEDD8	-0.215602	0.0346961
NEIL2	0.303428	0.00867307
NEK10	-1.2309	4.96584e-05
NEK9	-0.298051	0.000987556
NELFB	0.275823	0.00999372
NEU1	0.393102	0.0023923
NEXN	-0.455977	0.0311187
NF1	-0.293968	0.00024583
NF2	0.419139	0.0011864
NFATC1	0.330924	0.0129647
NFE2L1	-0.534582	0.0426927
NFIC	0.45569	9.84627e-05
NFIX	0.314536	0.00366314
NFKB2	0.616897	0.0171297
NFS1	-0.256778	0.034406
NFU1	-0.314486	0.000194646
NGFRAP1	-0.536532	1.14619e-06
NHLRC2	-0.32266	0.0165488
NINJ1	0.405356	0.0195371
NIPAL2	-0.27063	6.74623e-05
NIPBL	-0.239938	0.0082975
NIPSNAP3B	-0.778216	1.50271e-06
NIT2	-0.314945	0.00335001
NKIRAS1	-0.385918	0.000215994
NKIRAS2	0.227976	0.0124353
NKX2-5	0.427625	0.0188161
NLE1	0.664633	0.00668782
NLK	-0.227041	0.0213538
NMD3	-0.21122	0.0370812
NME1	0.888347	0.00788207
NME5	-0.876523	0.0308186
NMNAT1	-0.478795	4.09711e-05
NMNAT3	-0.538274	0.000338682
NMT1	0.169394	0.0349992
NNT	-0.578422	0.00121016
NNT-AS1	-0.484906	0.000451138
NOC2L	0.371677	0.000117376
NOD2	0.927479	0.0287181
NOL6	0.407467	0.00489936
NOP2	0.388003	0.0429171
NOS3	0.553336	0.0343868
NOSIP	0.293585	0.0147144
NOTCH1	0.51802	0.000477814
NOTCH3	0.655292	0.000526025
NPAT	-0.314626	0.00461949
NPHP1	-0.437661	0.0384397
NPHP4	0.341361	0.0232608
NPM3	0.765294	0.01247
NPR1	0.539367	0.000583917
NPR2	0.220619	0.0177966
NPRL3	0.314723	0.0395342
NR1H2	0.220554	0.0287181
NR2C1	-0.445972	0.00216565
NR2C2AP	0.513047	0.00266082
NRAS	0.350864	0.0424392
NRBP1	0.274235	0.000393171
NRD1	-0.181478	0.037442
NRM	0.765339	0.00700742
NRP2	0.559308	0.0188161
NRROS	0.876903	0.00419003
NRSN2	0.309927	0.0143258
NRSN2-AS1	-0.531232	0.0209684
NSA2	-0.55207	0.00136975
NSMCE2	-0.553153	1.23869e-05
NSMF	0.381987	4.69261e-05
NSRP1	-0.191173	0.0478415
NT5C1A	-0.915066	0.0372922
NT5C3A	-0.181828	0.0291713
NT5C3B	0.32589	0.021054
NT5DC1	-0.312767	0.0343068
NT5DC3	0.780727	0.00362591
NTMT1	0.261281	0.01247
NTNG2	1.19005	0.000451138
NTPCR	-0.229144	0.0241513
NUB1	-0.211807	0.021054
NUBP2	0.224226	0.0256334
NUBPL	-0.466225	0.00109121
NUCKS1	-0.344163	0.00134025
NUDT12	-0.334853	0.0256236
NUDT2	-0.531278	0.0220415
NUDT22	0.421899	7.43701e-05
NUDT4	-0.296659	0.0396035
NUDT6	-0.596137	0.0103907
NUMBL	0.452882	0.00164664
NUP188	0.556982	2.55896e-05
NUP50-AS1	-0.404753	0.011444
NUP93	0.302436	0.00118045
NUTF2	0.389572	0.00812724
NXPE3	-0.497653	0.00139702
NXPH3	0.750843	0.00287839
NYNRIN	0.424267	0.031828
OARD1	-0.383846	0.00669127
OAT	0.241714	0.0198846
OAZ2	-0.56108	0.000206924
OCIAD1	-0.372144	1.77008e-06
OGG1	0.298924	0.0297839
OGN	-0.628375	0.0476792
OIP5-AS1	-0.251727	0.0392273
OLFM2	0.852146	0.0197489
OLFML2B	0.992435	0.0483084
OLR1	2.55853	0.00293497
OPA1	-0.352756	0.00752305
OPTN	-0.411706	1.09875e-05
OR7E38P	0.724262	0.0454143
ORAI2	0.661561	0.0166852
ORAOV1	0.269225	0.0210805
ORC2	-0.263353	0.0265123
ORC3	-0.30748	0.00651868
ORC4	-0.313996	0.00712182
ORMDL2	0.515296	0.0184689
OSBP2	-0.728316	0.00493475
OSBPL10	0.51549	0.0273044
OSBPL11	-0.421173	0.00200097
OSBPL1A	-0.354911	0.00140672
OSBPL5	0.419382	0.000239728
OSCP1	-0.506599	0.0216582
OSER1	-0.519858	3.31651e-06
OST4	-0.241322	0.0237203
OTOGL	-0.718387	0.0295374
OTUB1	0.139754	0.0243048
OTUD6B-AS1	-0.278067	0.00832653
OXA1L	-0.294033	0.00425554
OXR1	-0.321243	0.00185281
OXTR	1.03707	0.0292611
P2RX1	1.81806	3.22082e-05
P2RX4	0.542748	0.0226271
P2RX6	-0.975285	0.0032727
P3H1	0.618146	0.0303361
P3H3	0.48531	0.022921
P4HB	0.665469	0.00184831
PACRGL	-0.325656	0.00522022
PACS1	0.441396	0.01739
PACS2	0.337062	0.000472079
PAFAH1B1	-0.139866	0.0385107
PAIP1	-0.270079	5.58516e-05
PAIP2	-0.449562	5.89568e-06
PAIP2B	-0.682664	0.0143359
PAK4	0.497298	0.00164384
PALM	0.528765	0.00174603
PALMD	-0.435861	0.021882
PAPD4	-0.31352	0.00901251
PAPSS1	0.446617	0.0118971
PAQR4	0.894965	0.00254635
PAQR7	0.486996	0.00602964
PARK7	-0.263496	0.000458852
PARL	-0.419714	4.94915e-05
PAXBP1	-0.240064	0.0338089
PAXIP1-AS1	-0.405118	0.0357849
PBXIP1	-0.340557	0.032023
PCBD1	-0.325273	0.00155048
PCBP3	0.767148	0.0323575
PCBP4	0.287593	0.0305689
PCDH19	-0.699522	0.0352975
PCDH7	1.57981	0.000162989
PCDHB2	0.554205	0.0425951
PCED1A	0.312692	0.0383738
PCGF2	0.332895	0.0318926
PCK1	2.88988	0.00180973
PCK2	0.719168	0.0148962
PCM1	-0.272262	0.0311641
PCMTD1	-0.403322	0.00409576
PCMTD2	-0.555252	3.63399e-06
PCYOX1L	0.471843	0.0272833
PCYT1A	-0.264304	0.000661379
PDCD10	-0.225902	0.00701592
PDCD6	0.245955	0.0364192
PDE1B	0.785416	0.0269149
PDE3A	-0.501441	0.0192524
PDE4A	0.305432	0.0337425
PDE4B	0.380514	0.046918
PDE7A	-0.609433	0.00178316
PDE8B	0.488707	0.0392273
PDGFRB	0.448933	0.00514039
PDHB	-0.330577	5.7682e-05
PDHX	-0.409789	0.000195121
PDIA4	1.05478	0.00116845
PDIA5	0.626096	0.0357828
PDLIM3	0.595318	0.00375521
PDLIM4	1.12055	0.00116845
PDLIM7	0.903651	0.00275399
PDPN	0.634347	0.00868778
PDXK	0.444677	2.23956e-05
PEA15	0.501734	0.0134971
PEBP4	-0.670738	0.00966763
PEF1	0.299934	0.00288356
PELP1	0.284987	0.00562376
PEMT	0.571978	0.00629412
PEPD	0.455584	0.00164384
PERP	-0.223105	0.0279582
PES1	0.426235	0.00712468
PEX1	-0.371634	0.0279723
PEX12	-0.309837	0.0160052
PEX19	-0.367278	4.56115e-06
PEX7	-0.513171	0.00793866
PFAS	0.379862	0.00671076
PFDN1	-0.269066	0.00319248
PFDN4	-0.505917	1.2992e-07
PFKFB2	-0.649324	0.0129557
PFKFB3	0.742923	0.0419795
PFKM	-0.433308	0.00486894
PFKP	0.759428	0.000582722
PFN1	0.623378	0.00708003
PGD	0.419456	0.0463743
PGM3	0.556704	0.0166943
PGRMC1	0.373372	0.0155715
PHB2	-0.149125	0.0216615
PHC3	-0.268243	0.026535
PHF19	0.362979	0.0422148
PHF3	-0.327897	0.00922286
PHGDH	0.622545	0.0265427
PHIP	-0.222209	0.00992755
PHKA1	-0.440906	0.0207361
PHKA2	-0.275433	0.0305292
PHKB	-0.280765	0.00349194
PHKG1	-0.896696	0.0206391
PHLDB1	0.220483	0.0156062
PHOSPHO2	-0.48116	0.0396188
PHYH	-0.855899	3.80577e-07
PHYHIP	0.733728	0.0260983
PI4KA	0.346539	7.3102e-08
PI4KAP2	0.480104	0.0341521
PIAS1	-0.339012	0.0235325
PIAS2	-0.249363	0.00331039
PIAS3	0.294258	0.0285353
[truncated: 1,241 more rows]
