# Supplementary material for: Chamber-enriched gene expression profiles in failing human hearts with reduced ejection fraction
Source: Sci Rep. 2021 Jun 4;11:11839. doi: 10.1038/s41598-021-91214-2 (PMC8178406; doi:10.1038/s41598-021-91214-2)
Supplement: Supplementary file 5 — Supplementary Information 5. [file 41598_2021_91214_MOESM5_ESM.xlsx]

## Sheet: Sheet1
Supplemental Table 7. Significantly differentially expressed genes (DEGs) in HFrEF vs NF in LV heart tissue
Gene	LV.HFrEF.log2FoldChange	LV.HFrEF.padj
A4GALT	0.377723	0.0206367
AAK1	-0.507784	0.00760979
AAMDC	-0.685972	9.95767e-06
AASDHPPT	-0.221986	0.0217165
AATF	0.458725	0.0325779
ABAT	-0.645259	0.0327532
ABCA6	-0.757299	0.00115517
ABCA8	-0.884285	0.000388752
ABCB7	-0.426075	0.000149048
ABCC3	2.71872	0.000195858
ABCD2	-0.987894	0.00344508
ABCE1	0.446467	0.0108625
ABCF1	0.386952	0.00143419
ABCF2	0.265262	0.0435954
ABHD10	-0.627241	0.00236638
ABHD13	0.240448	0.0377118
ABHD3	0.599654	0.0140425
ABHD5	0.991554	0.00701379
ABI1	0.48186	0.0055238
ABL2	0.4675	0.00102501
ABLIM1	-0.350362	0.0450744
ABRA	1.20998	0.0205356
ABRACL	0.734135	0.00441985
AC005329.7	-0.82038	0.0139821
AC005592.1	-1.65622	0.000915232
AC005618.6	-1.38054	5.20718e-05
AC008079.10	-1.10607	0.0156949
AC009506.1	-0.557137	0.00442661
AC012360.6	-1.27256	0.00258734
AC018647.3	-1.56231	0.000101813
AC074286.1	-0.81559	0.0149156
AC092066.1	0.983915	0.00237536
AC144831.1	-1.11099	0.00735684
ACAA1	-0.465339	0.00126231
ACACB	-0.770468	0.0189042
ACAD10	-0.628269	0.00551713
ACAD8	-0.45101	0.00386943
ACAD9	-0.550737	1.24608e-05
ACADM	-0.838585	0.000303771
ACADS	-0.554467	0.0493403
ACADSB	-0.684312	0.000496479
ACAT1	-0.89503	0.000418344
ACBD4	-0.650401	0.00653298
ACER3	0.281202	0.0375766
ACKR4	-1.26789	0.0339356
ACLY	0.429774	0.00852476
ACO1	-0.41083	0.00100387
ACO2	-0.473963	0.0372512
ACOT11	-0.682102	0.0356596
ACOX1	-0.348057	0.0183342
ACP6	-0.752105	0.0133737
ACSL4	0.684237	0.0111706
ACSM3	-1.50829	0.00139919
ACSM5	-3.14966	0.00194621
ACTA1	1.23554	0.0464662
ACTB	0.931832	0.000130479
ACTC1	-0.645448	0.0269589
ACTG1	0.891209	0.00101688
ACTN1	0.735983	0.0144385
ACTR2	0.32889	0.01411
ACTR3	0.619162	0.000338011
ACTR5	0.497038	0.00859578
ADAM11	-1.41671	0.00642205
ADAM17	0.408162	0.00650868
ADAM19	1.4595	4.3526e-05
ADAM22	-0.878596	0.0144934
ADAM23	-0.680787	0.00434199
ADAM8	1.81793	1.03701e-05
ADAMTS12	1.0729	0.0200288
ADAMTS5	-0.767091	0.0403932
ADAMTS6	0.935042	0.0357452
ADAMTS8	2.55988	0.000570668
ADAMTSL5	0.608029	0.0377548
ADCK3	-0.660396	0.021749
ADCK4	-0.568411	0.000779188
ADD3	-0.487541	0.00227982
ADGRD1	-0.906705	0.00967482
ADGRE2	1.71604	0.00452261
ADGRE5	0.439033	0.0265461
ADH1B	-1.27321	0.000852653
ADH1C	-1.56649	0.00182368
ADH5	-0.42259	0.00447327
ADHFE1	-0.62862	0.0172103
ADI1	-0.45214	0.0085062
ADIPOR1	0.38274	0.000299004
ADPRHL2	0.368636	0.0276389
ADRA1A	-0.7496	0.0476469
ADRM1	0.434876	0.000140841
ADSL	0.408784	0.00659485
ADSSL1	-1.06965	0.00123873
AFAP1	0.450145	0.0305461
AFF3	-0.670029	0.00816868
AFG3L2	-0.617088	0.000359182
AFTPH	0.342793	0.0149092
AGFG1	0.310659	0.00273405
AGO2	0.424737	0.0409733
AGPAT1	0.434027	0.0230733
AGTPBP1	-0.514647	0.00399422
AGTRAP	0.968264	2.01696e-05
AHNAK2	0.633703	0.045166
AHR	0.494766	0.00777656
AHSA2	-0.272319	0.0224188
AIFM1	-0.729451	0.000541509
AIG1	-0.739573	0.0076568
AK4	-0.698296	0.000516553
AKAP1	-0.749281	0.00859347
AKAP11	-0.296108	0.0209189
AKAP7	-0.578246	0.00225744
AKIRIN2	0.562769	0.00416176
AL365181.2	-0.635539	0.0295819
ALAS1	-0.53174	0.0259226
ALDH16A1	0.612758	0.00908088
ALDH1A2	-0.566437	0.0296101
ALDH1B1	0.793509	0.0409733
ALDH1L1	-0.624304	0.0121094
ALDH1L1-AS2	-0.928421	0.0108785
ALDH2	-0.645381	0.00387714
ALDH6A1	-0.69074	0.0096782
ALDH7A1	-0.803362	0.000324122
ALDOC	-0.838771	0.0300741
ALG3	0.694917	0.000186914
ALG6	0.634798	0.021749
ALG8	0.645093	0.000476559
ALOX5	0.939581	0.0211472
ALS2CR12	-1.10228	0.00296634
AMER1	-0.609828	0.0334443
AMMECR1	0.684682	0.0124327
AMT	-1.44982	7.01401e-06
AMY2B	-0.961582	8.02813e-05
ANAPC11	-0.43927	0.000492941
ANAPC15	-0.467194	0.0102481
ANAPC16	-0.410942	0.0443147
ANK1	-1.31835	0.0262134
ANK2	-0.596714	0.00116582
ANKRA2	-0.545492	0.00717658
ANKRD13A	1.83787	0.000205559
ANKRD50	0.675638	0.013411
ANKRD52	0.593514	0.00140882
ANKRD6	-0.517659	0.0279825
ANKZF1	-0.441488	0.0203106
ANO10	0.663333	0.0163002
ANO5	-0.835288	0.00237945
ANP32B	0.32063	0.00795037
ANPEP	0.830815	0.00149351
ANXA2	0.782643	0.00417968
ANXA5	0.873094	0.00137627
ANXA7	-0.272676	0.0239556
AOAH	1.43843	0.0427716
AP1B1	0.405395	0.00647484
AP1M1	0.429682	0.00317056
AP1S1	0.497149	0.000844063
AP2A1	0.422892	0.00236669
AP2A2	0.277763	0.00382185
AP2S1	0.48853	0.0231569
AP3B1	0.427397	0.0107026
AP3D1	0.375169	0.0058362
AP3M1	0.279198	0.00575908
AP4E1	0.474342	0.00629629
AP5S1	-0.406389	0.0277775
APCDD1	-0.547984	0.0430142
APH1B	-0.346116	0.0490493
APMAP	0.327956	0.0446282
APOB	-0.679489	0.0470743
APOBEC2	-0.627243	0.0226586
APOBR	1.45806	0.00344504
APOL2	-0.39302	0.00757023
APOL3	-0.429733	0.034805
APOL6	-0.542388	0.0148784
APOO	-0.670438	0.000795738
APRT	0.45972	0.0399605
AQP4	-2.15585	0.0144479
AQP7	-1.27795	0.00797087
AQP9	1.88415	0.0375526
AQR	0.211953	0.0318544
ARF4	0.390172	0.0232133
ARF6	0.374534	0.00136686
ARFGAP3	0.33954	0.0220122
ARFGEF2	-0.384284	0.00755756
ARFIP1	0.241514	0.0244465
ARFRP1	-0.399977	0.00165413
ARHGAP12	-0.199457	0.0400541
ARHGAP30	0.956446	0.0456174
ARHGAP33	0.565259	0.0114153
ARHGAP39	0.926484	0.0264654
ARHGDIA	0.807796	1.62781e-05
ARHGDIB	0.749949	0.001469
ARHGEF11	0.163018	0.0409733
ARHGEF17	0.361615	0.000989958
ARHGEF28	-0.726673	0.0407671
ARHGEF37	-0.463429	0.043687
ARHGEF40	0.47942	0.00543814
ARID1A	0.290531	0.0430963
ARID3A	0.647036	0.0265041
ARL14EP	-0.302226	0.0208319
ARL4A	0.721687	0.0011244
ARL6IP5	-0.29183	0.0251507
ARL8B	0.248715	0.0172819
ARMC10	0.407496	0.00219599
ARMC8	0.451667	0.0307889
ARNTL2	1.0287	0.00863751
ARPC1A	-0.349567	0.00688313
ARPC1B	0.686598	0.00521554
ARPC2	0.294511	0.0307889
ARPC3	0.441456	0.00186701
ARPC4	0.534315	0.0138283
ARPC5	0.719356	0.000178713
ARPC5L	0.482486	0.000385433
ARPIN	-0.333141	0.0377596
ARRB2	0.619164	0.00875477
ARRDC2	-0.697866	0.0028158
ARSK	-0.388187	0.0370677
ASAP1	0.38126	0.0203592
ASB10	-1.05094	0.00373938
ASB11	-1.32772	0.00088263
ASB13	-0.441394	0.0170802
ASB14	-1.80823	0.00236638
ASB15	-1.83545	0.000313295
ASB16	-0.718492	0.0144585
ASB4	-2.1225	0.000508105
ASB6	0.291235	0.00842563
ASB7	0.388755	0.0125659
ASCC2	0.950866	4.79265e-06
ASCC3	0.474328	0.0119334
ASPG	-0.841484	0.0151849
ASTN2	-1.01276	0.00676516
ATAD1	-0.495695	0.00088263
ATAD2	-0.747638	0.0106038
ATE1	-0.38038	0.011212
ATF6	0.45684	0.00211564
ATG101	0.582229	0.0015044
ATG14	-0.340536	0.0418757
ATN1	0.398348	0.0132065
ATP13A1	0.342377	0.0204012
ATP13A2	0.88301	9.95767e-06
ATP13A3	1.01308	0.00854842
ATP1A1	0.907113	0.000207479
ATP1A3	-1.03608	0.00530145
ATP1B3	0.739336	0.000195858
ATP2A2	-0.719622	0.00907055
ATP2B4	1.06007	0.000464541
ATP5A1	-0.815147	0.000467531
ATP5B	-0.656478	0.000206557
ATP5C1	-0.389497	0.0169796
ATP5E	-0.315654	0.008509
ATP5F1	-0.630087	0.000112614
ATP5G1	-0.654761	0.000394121
ATP5G3	-0.664418	0.000186914
ATP5H	-0.64641	8.548e-06
ATP5I	-0.624796	0.00859948
ATP5J	-0.726903	0.000216466
ATP5L	-0.611882	0.000497274
ATP5O	-0.477275	0.00824026
ATP5SL	-0.570187	0.0129746
ATP6AP2	0.521799	0.000390366
ATP6V0E2	-0.993745	0.00489505
ATP6V1B2	0.369482	0.0190458
ATP8A1	-0.673584	0.00140071
ATPIF1	-0.532993	0.0162629
ATXN2L	0.393817	0.000263846
ATXN7L2	0.673143	0.0435485
ATXN7L3B	-0.227698	0.0268583
AUH	-0.598463	0.00640289
AUP1	0.618452	4.68781e-05
AZIN1	0.598072	0.00305607
B3GAT3	0.547691	0.00597389
B4GALT3	0.416647	0.00645242
BACE1	0.315363	0.0127377
BAG2	0.525138	0.00123152
BAG3	0.779129	0.000145196
BAG5	0.310981	0.0227101
BAP1	0.285706	0.0136081
BAX	0.505153	0.0233659
BAZ1A	0.473186	0.04013
BBIP1	0.320915	0.00913094
BBS2	-0.709061	0.000800699
BCCIP	0.508379	0.00931214
BCKDHB	-0.733598	0.00182549
BCL2L1	0.361967	0.0415154
BCL2L11	-0.737628	0.00660988
BCL9L	0.893258	2.31879e-06
BDH1	-0.873415	0.000226749
BDH2	-0.699015	0.000758211
BECN1	-0.204972	0.0477515
BFAR	0.299366	0.0209189
BICD2	0.438903	0.000717264
BIRC3	-1.02287	0.000263846
BIVM	-0.459609	0.0149092
BLM	-0.750653	0.0196875
BLOC1S2	0.415679	0.0271918
BMI1	0.298993	0.0356596
BNC2	0.676245	0.0398114
BNIP3	-0.51405	0.006598
BOD1L1	-0.229988	0.00357575
BOLA1	-0.550763	0.045498
BOLA3	-0.532485	0.00238887
BOP1	0.424924	0.0249137
BRIX1	0.359332	0.00594799
BRMS1	0.752683	0.00021624
BSG	-0.633721	0.0484557
BTBD1	-0.323943	0.0234138
BTBD10	0.482974	0.0157933
BTD	-0.394385	0.0496484
BVES	0.539466	0.0110413
BVES-AS1	1.1375	0.0096782
BYSL	0.52773	0.0342938
BZRAP1	-1.11701	0.0144385
C10orf71	-1.11136	0.000243684
C10orf71-AS1	-1.15153	0.00922334
C11orf21	-1.30409	0.000681461
C11orf24	0.514564	0.0329184
C11orf45	-0.676883	0.0443147
C11orf54	-0.564006	0.0109002
C11orf74	-0.430828	0.0130337
C12orf45	1.53191	0.000721895
C12orf49	0.379608	0.0104683
C12orf57	-0.356761	0.0280917
C14orf1	0.440391	0.0393268
C14orf119	0.314183	0.020384
C14orf159	-0.746712	0.00740943
C14orf180	-1.78748	3.0397e-05
C14orf2	-0.480657	0.0073363
C15orf52	-0.322355	0.0426986
C16orf87	0.410804	0.0117726
C16orf89	-1.73414	0.00324073
C16orf91	-0.501829	0.0143797
C17orf75	-0.428707	0.00590445
C17orf80	-0.291556	0.0251076
C18orf25	0.347562	0.034169
C18orf8	0.56801	0.00392245
C19orf12	-0.312493	0.0475866
C1orf123	-0.358203	0.0418423
C1orf132	-1.04171	0.00194666
C1orf162	0.779262	0.0444197
C1orf168	-0.957446	0.0155821
C1orf198	0.411415	0.0414505
C1QTNF7	-1.25108	0.015005
C1R	-0.650501	0.00224094
C1S	-0.876046	0.00100617
C20orf166-AS1	-1.46267	0.000319343
C20orf27	0.571827	0.0202244
C22orf39	-0.549338	0.0409742
C22orf46	-0.827116	8.79885e-06
C2CD2L	0.439978	0.0122277
C2orf47	-0.408656	0.0247788
C3	-0.687195	0.0178963
C3orf17	-0.268336	0.00521554
C3orf18	-0.889604	6.75808e-05
C3orf52	1.63893	0.0058362
C3orf58	0.564444	0.0078272
C4orf3	-0.532174	0.000365207
C4orf36	-1.4064	4.23749e-06
C5AR1	1.51833	0.00524009
C5orf42	-0.442036	0.00955635
C5orf45	-0.510331	0.0232028
C5orf63	-0.744665	0.00278621
C6	-2.45251	0.0014901
C6orf120	0.207059	0.0312515
C6orf203	-0.531423	0.0167472
C6orf89	-0.326619	0.00282305
C7	-0.634026	0.0334489
C7orf50	-0.291513	0.0394498
C7orf60	0.569007	0.00232077
C8orf33	0.427307	0.00232524
C9orf24	-1.27612	0.0051676
C9orf91	0.621703	0.0241506
CA11	-0.75685	0.0376028
CA14	-1.55116	0.00281277
CACNA2D2	-0.819336	0.0252138
CACNA2D3	-0.878083	0.0151572
CACNB1	1.11201	3.29976e-05
CALCOCO2	-0.575939	0.00195725
CALR	0.921862	0.00197644
CALU	1.22397	0.000125659
CAMK1	0.417755	0.0283952
CAMKK1	0.666004	0.0347673
CAND1	0.246443	0.0390279
CANT1	0.322261	0.0437935
CANX	0.373461	0.00484564
CAP1	0.702129	0.000280393
CAPG	1.52521	0.00147584
CAPN1	0.358378	0.00161985
CAPN15	0.458483	0.00703776
CAPS2	-0.757291	0.0135096
CAPZA1	0.581134	0.00316767
CARF	-0.60875	0.00308697
CARM1	0.243723	0.0283102
CARNS1	-1.35274	0.00123426
CARS	0.427766	0.0139791
CASC4	0.355619	0.00228456
CASP2	0.568692	0.00370735
CASP3	0.590053	0.0341187
CASP8AP2	-0.358656	0.0146875
CAV1	0.753832	0.000292962
CAV2	0.55205	0.0113302
CBFB	0.667463	0.0171198
CBR1	0.507318	0.0195207
CBR4	-0.616384	0.0015573
CBX1	0.50559	0.0137991
CBX6	0.671008	4.23749e-06
CBX7	-0.595494	0.0302506
CBX8	-0.573826	0.0265555
CBY1	-0.382016	0.0265555
CCDC136	1.85145	0.000263846
CCDC141	-1.25281	1.75303e-05
CCDC146	-0.86191	0.00102471
CCDC159	-0.556795	0.00935864
CCDC28A	-0.63216	0.00538386
CCDC40	-0.80188	0.0234138
CCDC50	0.282201	0.0393211
CCDC51	-0.645472	0.00626168
CCDC6	0.867233	0.0085062
CCDC69	-0.501655	0.0326496
CCDC8	-0.359755	0.0190363
CCDC86	0.941564	0.000326412
CCDC9	0.392399	0.0278994
CCDC93	-0.725469	0.00565242
CCL11	2.38694	0.00507617
CCL2	2.53727	5.97981e-05
CCM2	0.35148	0.0296101
CCNB1IP1	-0.469421	0.0202944
CCR1	1.68187	0.00208267
CCR2	2.0693	0.0108783
CCS	-0.441989	0.0123783
CCSER1	-0.594742	0.0341187
CCT2	0.961731	4.65724e-05
CCT3	0.575082	5.34921e-05
CCT4	0.620894	4.37714e-06
CCT6A	0.52557	3.07399e-05
CCT6B	-1.02364	0.0138207
CCT8	0.348291	0.00395984
CCZ1B	0.601579	0.014927
CD163	0.842393	0.0451236
CD164	0.490976	0.00531074
CD274	1.06205	0.000856227
CD276	0.820728	0.00246653
CD300E	2.49403	3.07399e-05
CD37	1.22729	0.00930905
CD3EAP	0.552031	0.0104519
CD44	1.5849	0.00313819
CD53	1.1521	0.00405404
CD55	0.366082	0.0430556
CD59	0.413609	0.00429203
CDAN1	-0.294724	0.0351331
CDC14B	0.36529	0.0395065
CDC37L1	0.789479	0.00547227
CDC42	0.368894	0.0066655
CDC7	0.85765	0.0265253
CDCA7L	-0.567491	0.0362113
CDH11	0.88899	0.0268055
CDH6	0.704428	0.0130439
CDK14	0.468061	0.0242188
CDK2	0.694977	0.013451
CDK2AP2	0.929977	0.00101476
CDK9	-0.26788	0.0383408
CDKL5	-0.531529	0.0225718
CDKN1B	-0.428756	0.00306156
CDR2	0.376808	0.0312734
CDR2L	0.546626	0.0303175
CDS2	-0.772671	2.91398e-05
CEBPG	0.304363	0.0130838
CECR2	-0.409385	0.013411
CECR5	-0.504322	0.000422145
CELSR2	-0.514715	0.0302286
CENPN	0.74361	0.038566
CENPT	0.414787	0.0339082
CENPU	1.18905	0.0215636
CEP112	-0.545057	0.00318188
CEP152	0.689254	0.0174731
CEP170B	0.523031	0.0126548
CEP192	-0.717636	0.000276808
CEP350	-0.193157	0.0285973
CEP85	-0.997777	0.000207577
CEP89	0.424272	0.0356596
CEP95	-0.357257	0.00607372
CERS5	0.454225	0.0150539
CES1	-1.11855	0.0110201
CFAP36	0.322263	0.028658
CFAP58	-1.40721	8.79885e-06
CFAP61	-1.14153	0.00318716
CFH	-0.702659	0.0152492
CFL1	0.54176	0.00840241
CFL2	0.869835	0.00236638
CH17-472G23.4	-0.735004	0.00344504
CHAC2	0.790676	0.00967734
CHCHD3	-0.345546	0.0263337
CHCHD5	-0.539642	0.00152785
CHCHD7	-0.412753	0.0185092
CHD1L	0.586555	0.0130838
CHD6	-0.280932	0.0134868
CHDH	-1.08888	0.0200993
CHFR	0.342564	0.0359135
CHGB	-1.42669	0.0277775
CHIC2	0.905461	0.00338427
CHMP1A	0.23546	0.023794
CHMP3	-0.24493	0.0473168
CHMP4B	0.500861	0.00421611
CHMP4C	0.874275	0.0268658
CHMP6	0.319413	0.0383408
CHP1	0.486662	0.015898
CHPF2	0.474227	0.0241173
CHST1	1.42698	0.00636218
CHST10	-0.801347	0.000378796
CHST15	0.751987	0.0153134
CHST3	0.683009	0.00548694
CHST9	-1.92767	0.00339557
CHUK	0.465055	0.00475822
CIART	-0.79629	0.0217081
CIPC	-0.540312	0.00239298
CIR1	-0.3048	0.0133088
CIRBP	-0.577183	0.000905499
CISD2	0.366524	0.00485878
CKAP4	0.576347	0.000399748
CKB	-0.945568	7.02932e-05
CKM	-0.926314	0.00496466
CKMT2	-0.971845	0.0032202
CLASP2	-0.439581	0.00208696
CLCF1	2.02484	0.00149144
CLCN4	-0.480083	0.00315004
CLEC16A	0.491864	0.0105758
CLEC5A	2.49275	0.000540957
CLEC7A	1.24582	0.0178955
CLGN	-0.958594	3.18677e-05
CLIC1	1.11474	8.38896e-05
CLIC4	0.534572	0.0157933
CLIP1	0.580019	0.0240163
CLIP2	0.648	0.00312235
CLK1	-0.416488	0.0314801
CLK4	-0.551533	0.00324073
CLN5	0.336643	0.036681
CLNS1A	-0.336571	0.00269113
CLPTM1L	0.588431	4.28571e-06
CLPX	-0.242009	0.0268503
CLSTN3	-0.418261	0.0457006
CLTA	0.604367	0.000305183
CLTCL1	-0.604587	0.00540988
CLUH	-0.50966	0.00295421
CLYBL	-0.67883	0.0138119
CMBL	-1.01921	0.000725908
CMKLR1	0.807974	0.0409571
CMTM6	0.401735	0.0261455
CMTR1	-0.422599	6.21656e-05
CMYA5	-0.375561	0.040238
CNBP	-0.400793	0.00930421
CNIH4	0.482753	0.0166281
CNN1	1.736	0.00226152
CNN3	0.372464	0.00232077
CNNM4	-0.628405	0.032923
CNOT6	0.543144	0.00111334
CNOT7	0.292692	0.0167833
CNTNAP3	-0.968461	0.0274854
CNTNAP3B	-0.960695	0.0186211
COA1	-0.350176	0.00997585
COA4	0.42844	0.018216
COL11A2	-1.13051	0.000399748
COL4A3	-0.870597	0.010532
COL4A4	-0.770082	0.00936375
COL4A6	-0.677811	0.0288923
COLEC11	-0.926668	0.0318778
COLEC12	-0.586875	0.00386105
COLGALT1	0.654818	0.00764106
COMT	0.460027	0.00994568
COPB1	0.286653	0.00989808
COPG1	0.283155	0.0113037
COPS3	0.288026	0.0336159
COPS5	-0.414968	0.00389539
COPZ2	-0.376091	0.0249777
COQ10A	-1.30941	0.000627186
COQ3	-0.463838	0.0437856
COQ4	-0.365211	0.0289255
COQ6	-0.593367	0.0019852
COQ7	-0.44039	0.00229073
COQ9	-0.500433	0.0377097
CORIN	-1.68793	0.00121811
CORO1A	1.1958	0.00813175
CORO1C	0.756392	0.00123873
COTL1	1.05667	0.00845528
COX10	-0.499554	0.0132243
COX11	-0.465085	0.000280855
COX14	-0.660494	4.65724e-05
COX17	-0.431509	0.016866
COX18	-0.558411	0.00590385
COX4I1	-0.56071	0.00143009
COX6A1	0.602623	0.00145394
COX6B1	-0.438531	0.00822123
COX7A1	-0.821909	0.000856227
COX7A2	-0.382615	0.0104373
COX7A2L	-0.325732	0.0047985
COX7B	-0.578287	0.000610752
COX7C	-0.429331	0.0150506
CPD	0.548812	0.0119485
CPEB3	-0.561672	0.0190092
CPM	0.64547	0.0150539
CPNE3	-0.376061	0.0215252
CPNE5	-1.99906	0.00714578
CPPED1	-0.382037	0.0368463
CPQ	-0.586168	0.000387668
CPSF3	0.351333	0.040238
CR1	1.47747	0.0282238
CRBN	-0.359737	0.0110666
CREB3	0.351284	0.018081
CREBRF	-0.416902	0.028776
CREBZF	-0.283225	0.0325295
CRELD2	0.526688	0.0424239
CRK	0.32453	0.00172658
CRLF3	0.466426	0.0148784
CROCCP2	-0.576261	0.0223532
CRY2	-0.611332	0.00206203
CRYAB	1.42836	4.79265e-06
CRYM	-1.23182	0.0160311
CS	-0.687657	9.03339e-06
CSAD	-0.500466	0.0265296
CSE1L	0.508488	0.000570668
CSF3R	1.48133	0.00930653
CSGALNACT1	-0.535039	0.0300444
CSGALNACT2	0.760906	0.000120245
CSNK1A1	0.3486	0.0496484
CSNK1G1	0.459605	0.0160474
CSNK1G2	0.25356	0.0382541
CSPG4	0.658477	0.0118674
CSRP2BP	-0.711261	8.91473e-05
CSRP3	0.717934	0.0356536
CSTF2T	-0.283727	0.0202484
CTA-204B4.2	-0.488784	0.0280917
CTA-445C9.14	-0.897026	0.000313488
CTB-176F20.3	-0.840136	0.00438817
CTB-50L17.14	-0.839166	0.0290807
CTBP2	0.329682	0.00667356
CTD-2006M22.2	-1.43821	0.000909562
CTD-2083E4.7	-2.10799	0.00892797
CTD-2267D19.3	-0.742397	0.0118852
CTD-2270P14.1	-0.463487	0.0347673
CTD-2281M20.1	-1.58854	0.0377548
CTD-2336O2.1	-0.729076	0.00761524
CTD-2366F13.1	-1.18507	0.00170752
CTD-2368P22.1	-0.670215	0.0221162
CTD-2553L13.9	-0.820639	0.00282305
CTD-2554C21.3	-0.802248	0.0209521
CTD-3138B18.5	-0.577689	0.0121232
CTIF	0.576595	0.00454885
CTNNA3	-0.721007	0.00959408
CTR9	0.200074	0.0488554
CTSC	1.38375	0.000570668
CTSF	-0.960565	0.00290862
CTSL	-0.404202	0.002651
CUL4A	-0.301586	0.00186632
CXCL16	0.889036	0.034915
CYB5A	-0.604525	0.0129757
CYB5D2	-0.713116	0.000570668
CYB5R4	0.349486	0.0411897
CYBRD1	-0.600416	0.00226522
CYC1	-0.492292	0.00614705
CYCS	-0.49828	0.00105391
CYLD	0.481932	0.0147
CYP27A1	-0.677292	0.015005
CYP46A1	-0.966391	0.0134868
CYP51A1	0.592594	0.0096782
CYR61	1.7128	0.00345134
CYSTM1	0.715813	0.00636079
CYTH2	0.56985	0.0051402
D2HGDH	-0.516747	0.0213708
DAB1	1.66857	0.0393211
DACT1	0.750111	0.0376353
DAGLB	0.671463	0.0251076
DAP3	-0.28136	0.017019
DAPK3	0.689749	0.0104623
DAZAP1	0.426966	0.00590385
DBI	-0.717579	0.0035782
DBNL	0.640913	4.65724e-05
DCAF13	0.484719	0.0407103
DCAF6	-0.472975	0.0019632
DCAF8	-0.557087	0.00111274
DCBLD2	1.40484	0.000359182
DCLK1	1.03771	0.0202484
DCP1B	0.893994	0.00778647
DCTN1	0.521366	0.00314201
DCTN2	0.306252	0.0180274
DCUN1D2	-0.859966	0.000675007
DDAH1	1.2457	0.0169237
DDHD2	-0.431514	0.000975857
DDI2	-0.652802	0.000263846
DDO	-0.704037	0.0031544
DDX1	-0.394644	0.00109336
DDX18	0.32624	0.0058407
DDX21	0.505778	0.0129137
DDX39A	0.718101	0.00124524
DDX3Y	-3.58755	0.00909754
DDX42	-0.278032	0.00428339
DDX5	-0.24251	0.0381087
DDX52	0.342517	0.0206617
DDX59	-0.350509	0.0231743
DDX6	-0.226014	0.0263299
DECR1	-0.824518	0.00100914
DEGS1	0.298046	0.0164179
DENND1A	0.29589	0.0268583
DENND1B	-0.41102	0.0375766
DENND4C	-0.426069	0.000526678
DENR	0.404007	0.00435973
DEPTOR	-0.53843	0.0452846
DERL1	0.445071	0.0233674
DERL2	0.596587	4.65724e-05
DES	0.39574	0.000576718
DET1	-0.495559	0.0236718
DGCR6	-1.03781	0.00703776
DGKD	1.18024	0.00044725
DHCR24	1.52456	0.00232077
DHCR7	-0.528046	0.0111973
DHRS12	-0.652284	0.0288581
DHRS7	0.44316	0.0208574
DHRS9	2.38909	0.00177447
DHTKD1	-0.520818	0.00342212
DHX16	0.32107	0.00766407
DHX29	0.340547	0.0277391
DHX34	0.678786	0.000758366
DHX35	-0.432966	0.04672
DHX37	0.729348	0.0134477
DHX9	0.251233	0.00928263
DIAPH1	0.529759	0.0378538
DIAPH2	0.398467	0.00752357
DIDO1	-0.321267	0.00236863
DIEXF	0.714458	0.0205763
DIRAS1	-0.673934	0.00967734
DIRC2	-0.539906	0.00397915
DIS3L	-0.401662	0.0340836
DLC1	0.273323	0.0310645
DLD	-0.616872	8.57806e-05
DLG1	1.42307	0.000466761
DLG3	-0.47124	0.0366365
DLG5	0.551406	0.010455
DLGAP4	0.49746	0.0179861
DLL1	-1.32225	0.000746115
DMTN	-0.544881	0.0122277
DNAJA1	0.628486	0.00119928
DNAJA3	-0.348314	0.00428765
DNAJA4	1.40497	0.000484158
DNAJB1	0.448876	0.0333256
DNAJB11_3_+_1	1.02163	3.04335e-05
DNAJB4	1.17328	0.00065511
DNAJC11	-0.34257	0.00659615
DNAJC19	-0.530294	0.00925081
DNAJC2	0.452516	0.00542605
DNAJC27	-0.453821	0.0101201
DNAJC28	-0.729024	0.00681786
DNAJC3	0.401014	0.00373899
DNAL1	0.351562	0.0360945
DNASE1L1	-0.593154	0.00315629
DNM3OS	0.769937	0.0202244
DNMBP	0.405851	0.0205216
DNMT1	0.376849	0.0308811
DNPH1	-0.505886	0.0244483
DNTTIP1	0.481579	0.00779227
DOCK7	0.414719	0.0382236
DOCK8	0.993338	0.0062314
DOCK9	-0.427824	0.0282778
DOK2	1.14093	0.0224564
DOK3	1.14894	0.0476238
DOPEY1	-0.515155	0.0072296
DOT1L	0.750468	0.000975857
DPH2	0.566875	0.00394572
DPH3	0.416172	0.00343174
DPH6	-0.61565	0.00551831
DPH7	-0.530558	0.00898764
DPM1	-0.370215	0.0277305
DPM2	0.500079	0.0193095
DPP3	0.696338	0.021661
DPY19L1	0.584563	0.00048727
DPY19L2P4	-0.99971	0.0460998
DPY19L3	0.843191	0.000521932
DSP	-0.456394	0.00507617
DTWD2	-0.750535	0.00507032
DUS3L	0.417278	0.0216414
DUSP10	1.1107	0.00243358
DUSP18	1.02132	0.0010074
DUSP19	-0.710762	0.00818976
DYNLL1	0.606451	0.0259218
DYNLT3	0.629105	0.000475495
DYSF	0.374016	0.034805
DZIP3	-0.497323	0.0464662
EAF1	0.450581	0.0125304
EBNA1BP2	0.832113	0.000608718
ECE1	0.326815	0.00915933
ECHDC2	-0.471882	0.0271918
ECI2	-0.351749	0.0282238
EDEM2	0.886166	0.00153052
EEF1A1	0.430839	0.0214633
EEF1E1	0.530859	0.040238
EEF2K	-0.432561	0.00564825
EEPD1	-0.70349	0.0135096
EFHC2	-1.21608	0.000195858
EFNA5	0.774146	0.00189236
EGF	-0.774418	0.0040714
EGFR	-0.751556	0.00314796
EGLN3	0.524723	0.0493271
EGR3	1.48886	0.0212016
EHD1	0.486407	0.000878985
EHD2	0.492805	0.0155968
EHHADH	-0.730709	0.00373899
EI24	0.3823	0.000142516
EID2B	-0.658704	0.0113925
EIF1AX	1.2359	0.000263846
EIF1AY	-4.11703	0.00106588
EIF2AK3	0.844918	0.00336591
EIF2B1	0.233122	0.02066
EIF2B3	-0.30216	0.00805795
EIF2S1	0.34017	0.0244465
EIF2S2	0.458189	0.000701864
EIF3B	0.446643	0.0106088
EIF3I	0.741681	0.000198328
EIF3J	0.356162	0.0398868
EIF4B	-0.371247	0.0271848
EIF4E	0.308388	0.0405339
EIF4E2	0.387863	0.0016551
EIF4EBP2	-0.374923	0.0218071
EIF4EBP3	-1.09104	0.028416
EIF5A	0.549819	0.00308697
EIF5A2	0.550754	0.0176286
EIF6	0.846506	0.000526678
ELL2	0.71506	0.0415143
ELOF1	0.336875	0.0316985
ELOVL1	0.653233	0.00226152
ELOVL5	0.424432	0.0256044
ELOVL6	1.91054	0.000342102
EMC1	0.416774	0.00752473
EMILIN1	0.842746	0.0111706
EMP3	0.781777	0.0016157
ENAH	0.720113	0.00180594
ENO3	-0.698178	0.0142026
ENOPH1	0.338253	0.025644
ENOSF1	-0.493567	0.0496503
ENTHD2	0.379239	0.0440888
EPB41L4B	-0.784518	0.0493258
EPB41L5	-0.338507	0.0223407
EPHA2	0.465211	0.0248322
EPHB2	1.93082	0.00661797
EPHX2	-0.980529	0.00432497
EPN3	-1.09928	0.0309116
ERGIC1	0.314128	0.0196907
ERGIC2	0.515554	0.000511213
ERI1	0.60486	0.00884913
ERP29	-0.510714	0.00790174
ERP44	0.395571	0.00196651
ERVMER34-1	-0.803118	0.0271543
ESYT1	0.382539	0.0144104
ETFB	-0.612625	0.0036688
ETNPPL	-1.23853	0.00465407
ETV1	0.871009	0.00343174
ETV5	0.994261	0.0199008
EVC	-0.502737	0.0442102
EVI2A	1.39505	0.018096
EVI2B	1.23412	0.0204646
EVI5	0.531153	0.031757
EVI5L	0.380295	0.00178448
EXOC1	0.312907	0.0110413
EXOC2	0.423437	0.00678128
EXOSC1	0.424935	0.0202944
EXOSC8	0.308822	0.0257622
EXT2	0.478347	6.21205e-05
EXTL1	-1.58832	0.0110737
EZH1	-0.369895	0.0031544
EZH2	0.894549	0.0203509
F10	-0.739248	0.046516
F2RL3	-1.44423	0.00519174
FADS1	0.549337	0.0136254
FADS3	0.774908	0.00534079
FAF2	0.227931	0.0386505
FAH	-0.52596	0.0029158
FAM105A	1.13395	0.020384
FAM114A1	0.406051	0.0268503
FAM122B	0.288014	0.0114981
FAM127C	0.40978	0.0280917
FAM129B	0.450116	0.00519174
FAM133B	-0.348088	0.0499819
FAM134A	0.360984	0.0130838
FAM134B	-0.968056	0.00088263
FAM136A	0.334628	0.0197766
FAM13A	-0.610131	0.00594651
FAM162A	-0.641751	0.00266461
FAM177A1	0.424341	0.0361603
FAM179B	-0.500189	0.0073363
FAM185A	-0.533383	0.00593239
FAM188A	0.552539	0.00485239
FAM189B	0.445064	0.0103843
FAM213A	-0.497428	0.0183215
FAM214A	-0.379621	0.0290807
FAM214B	0.568212	0.014486
FAM216A	0.749037	0.0221915
FAM221A	-0.470311	0.0492756
FAM222B	0.789562	0.00322046
FAM227B	-0.554219	0.0344998
FAM229B	-0.70093	0.00100431
FAM32A	0.351687	0.000811098
FAM3C	0.389536	0.00338427
FAM46A	0.500407	0.0325415
FAM49B	0.494223	0.00771804
FAM53B	-0.756265	0.000183033
FAM65B	0.904795	0.0380565
FAM78A	-0.68588	0.0028379
FAM83G	1.59524	0.0391002
FAM95C	1.0572	0.0182554
FAM96A	-0.333949	0.00956779
FAM96B	0.655722	2.69657e-05
FANCI	0.669477	0.0417051
FAR2	0.45478	0.014486
FARP1	1.00095	0.000713773
FARS2	-0.505239	0.0011467
FARSA	0.303785	0.0207847
FARSB	0.492234	0.0066605
FASN	0.610735	0.00629629
FASTKD1	-0.557784	0.0374885
FAT1	0.367537	0.0221247
FAXDC2	-1.19783	0.000610752
FBLIM1	-0.503835	0.0248279
FBLN1	-0.729649	0.00737128
FBRS	0.281447	0.0137087
FBXL14	0.507382	0.038463
FBXL15	0.452165	0.0159555
FBXL20	-0.343044	0.0149679
FBXL22	-1.16093	0.0103898
FBXL5	-0.325204	0.00600385
FBXO10	-0.340797	0.0332398
FBXO25	-0.22255	0.0393416
FBXO32	-1.04286	0.000289146
FBXO33	0.531304	0.0241506
FBXO38	-0.29483	0.0322042
FBXO4	-0.809788	0.00474424
FBXO40	-1.67469	0.00277955
FCER1G	1.03395	0.00968689
FCGR2A	1.26393	0.00289517
FCHSD2	0.353735	0.0248718
FCN1	1.7513	0.0289876
FDX1	-0.415564	0.0144934
FEM1C	0.568736	0.0389725
FER	0.349602	0.0254226
FERMT2	0.342025	0.0335832
FERMT3	0.871778	0.021848
FGF12	-1.67004	0.00168038
FGF14-AS2	-0.757851	0.0417295
FGFR1	0.540909	0.00956534
FGFRL1	0.40499	0.0255175
FGGY	-0.592265	0.0283952
FGR	0.832149	0.000580011
FHL1	1.28275	0.0294783
FHOD3	-0.696378	0.00664838
FICD	0.674635	0.00904753
FIGF	-0.987072	0.0227245
FILIP1L	1.13329	0.00256246
FIS1	-0.410456	0.00145503
FITM1	-0.98341	0.0103135
FITM2	-0.654235	0.00463791
FKBP14	0.416239	0.0323931
FKBP1A	0.555626	0.000779188
FKBP3	-0.480814	0.000742415
FKBP7	-0.34516	0.0471714
FLJ37453	-0.811562	0.00082507
FLJ42969	-2.20064	1.89368e-05
FLNA	0.548309	0.00017053
FLNC	1.85762	0.017866
FLYWCH1	-0.360018	0.0159555
FMNL3	0.300201	0.0213137
FMO4	-0.720146	0.0294201
FMO5	-2.67672	0.00180767
FN1	1.5108	0.0297538
FN3K	-0.516218	0.0138834
FNBP1	0.58968	0.00288297
FNDC5	-0.890206	0.0170296
FNTA	0.249275	0.017866
FOSL1	3.3007	0.00530609
FOXN3	-0.327973	0.0235089
FOXO4	-0.478661	0.0144479
FOXP1	0.300573	0.029906
FOXRED1	-0.372869	0.0295372
FOXRED2	-0.751471	0.00379955
FOXS1	1.10372	0.0110277
FP325317.1	-1.35531	0.00120839
FPGS	-0.424157	0.0282254
FPR1	1.42298	0.00254478
FPR3	1.17308	0.0236647
FREM1	-0.985468	0.0380643
FRK	-0.533757	0.0423535
FRMPD4	-0.96062	0.0493258
FRYL	0.211912	0.0200329
FSCN1	1.00987	0.00224094
FSD2	-1.79346	0.00227334
FTL	0.464277	0.00931214
FTSJ1	0.578269	0.0016157
FUCA2	0.377474	0.0281368
FUNDC1	-0.624126	0.00119594
FURIN	0.814839	0.00048727
FXYD5	1.04292	0.000289623
FYCO1	-0.843521	0.000406996
FZD4	-0.354165	0.0247182
FZR1	0.306096	0.0184154
G6PD	0.667403	0.0159513
GAA	-0.501259	0.00826914
GABPB1	0.627486	0.000165842
GAK	0.214344	0.0489315
GAL3ST4	0.8511	0.0277305
GALNT16	-0.604196	0.013817
GALNT7	0.562172	0.0282254
GALT	-0.476457	0.0394214
GAP43	3.10358	0.0173108
GARNL3	-0.75317	0.00301005
GAS2	-0.68141	0.0353622
GAS6	-0.421095	0.0491567
GAS6-AS2	-0.705269	0.0195207
GAS8	-0.845576	4.37714e-06
GATAD2A	0.394055	0.00859347
GBAS	-0.728636	0.00418048
GBE1	0.911166	0.00274956
GBP4	-0.934759	0.00376316
GCDH	-0.438521	0.00888288
GDAP2	0.528822	0.00726582
GEMIN6	0.531592	0.000254997
GEN1	-0.486515	0.0271848
GFAP	-1.06252	0.00625163
GFM2	-0.322037	0.0342327
GFPT2	0.597221	0.0398114
GGA3	0.175836	0.0200329
GHITM	-0.515351	0.000226749
GHR	-0.699645	0.00243358
GIGYF1	-0.306705	0.023863
GIGYF2	-0.378589	0.00083232
GIN1	-0.415522	0.0187033
GINS3	0.585976	0.00370431
GIPC1	0.236801	0.0356596
GIPC2	1.17517	0.0211088
GIT1	0.438862	0.0233395
GJC1	0.539101	0.000263846
GLIDR	-0.909088	0.00101688
GLIPR1	1.12006	0.00751779
GLIS2	0.53666	0.00310454
GLRX2	1.07363	3.36814e-05
GLRX3	0.51071	0.00139465
GMPR	-0.438586	0.0456174
GMPR2	-0.389133	0.00397915
GNA13	0.224765	0.0271848
GNAI2	0.486058	0.00134149
GNAI3	0.415649	0.00428777
GNAO1	-0.962969	0.00887177
GNAQ	0.313832	0.00530339
GNB1	0.437886	0.000390366
GNB2L1	0.389576	0.00737128
GNG12	0.925585	9.77708e-05
GNG7	-0.829687	0.000941508
GNL3	0.510623	0.00463791
GNMT	-1.91929	8.42675e-05
GNPNAT1	0.978815	0.00065511
GOLGA3	0.305295	0.0173108
GORAB	0.7718	0.00532499
GOT1	-0.870427	0.000583897
GOT2	-0.557372	0.00519174
GPANK1	-0.435624	0.000604436
GPATCH4	0.846791	0.00372111
GPATCH8	-0.254689	0.00986701
GPC3	-1.21116	0.000174784
GPC4	-0.753368	0.00265387
GPD1	-1.50654	0.000326412
GPD1L	-0.686766	0.0265296
GPI	-0.469855	0.0283952
GPR137B	0.359081	0.00310454
GPR157	-0.608715	0.00237167
GPR183	0.875464	0.0376353
GPR22	0.593383	0.0472384
GPRASP1	-0.832636	0.0105647
GPRC5C	-0.414042	0.0215414
GPSM2	0.520453	0.0230689
GPT	-1.00432	0.00228644
GPT2	-0.622787	0.0402428
GPX8	0.751631	0.0480305
GRAMD1A	0.421859	0.0461898
GRAMD3	0.492755	0.0271534
GREB1	-1.1536	0.000330553
GRHPR	-0.368895	0.00660988
GRIN2A	-1.59953	0.0050858
GRINA	0.368252	0.00652818
GRIPAP1	-0.20221	0.029989
GRK6	0.323325	0.0466143
GRWD1	0.604855	0.00368087
GS1-358P8.4	-0.512202	0.02066
GSK3A	0.262064	0.0439856
GSN	-0.42811	0.00575908
GSTK1	-0.582487	0.015005
GSTZ1	-0.583031	0.0268735
GTF2H4	0.671937	0.00845528
GTF2IRD2	-0.487425	0.0271848
GTPBP4	0.398816	0.00989808
GTPBP8	-0.406677	0.00536135
GUCY1B3	0.409897	0.00986701
H2AFY	0.235654	0.0240107
H6PD	-0.478267	0.00395787
HADH	-0.828595	0.0157933
HAGH	-0.527428	0.0149243
HARS2	-0.29069	0.00967734
HBEGF	0.996533	0.00376273
HCCS	-0.298396	0.0189042
HCG11	-0.634856	0.00107767
HCK	0.982702	0.0456883
HCN4	0.569521	0.0374885
HDAC11	-0.602684	0.00839233
HDAC8	0.316134	0.0358184
HEATR1	0.62335	0.000699234
HEBP1	-0.466158	0.00519174
HECTD3	0.379489	0.0275592
HEG1	-0.461237	0.00335124
HELQ	-0.275091	0.0397622
HERC1	-0.305547	0.0226586
HERC2	-0.354452	0.000130763
HERC6	-0.915814	0.000531264
HEY2	-0.708858	0.0176653
HFE	-0.796626	0.00300871
HFE2	-1.52232	0.00912799
HGF	1.2076	0.0362113
HGS	0.564158	0.000174784
HIAT1	0.32803	0.0179992
HIATL1	0.296319	0.0476729
HIBADH	-0.601838	0.0020764
HIBCH	-0.626476	0.0094051
HIF1A	0.515226	0.0186491
HIP1R	0.401434	0.0489211
HIPK2	0.823405	0.00243358
HIST1H2AC	-0.82932	0.00365429
HIST1H3E	-0.906135	0.0427716
HK3	1.28154	0.0218779
HKR1	-0.71655	1.43353e-05
HLA-A	0.483694	0.0312515
HLA-DOA	-0.777298	0.0153882
HLA-F	-0.528614	0.00421829
HLF	-0.928558	2.53347e-05
HLTF	-0.609901	0.000460606
HM13	0.574098	0.000331688
HMCN2	-0.758703	0.0292721
HMG20A	-0.295354	0.0256658
HMG20B	0.439653	0.00639668
HMGA1	0.52178	0.00208696
HMGCL	-0.459342	0.0323426
HMGN1	0.506836	0.000195858
HMGN3	-0.724914	0.00112813
HMOX1	1.1642	0.013703
HN1	0.682375	0.0158841
HN1L	0.799825	0.000583897
HNRNPM	0.329147	0.00859948
HNRNPR	0.509027	0.0208745
HNRNPUL2	-0.330962	0.0270352
HOOK3	0.342852	0.00642205
HPCAL1	0.349262	0.0336772
HPCAL4	-1.70954	0.0122277
HPN	-1.22508	0.0254048
HPS1	0.514341	0.00382494
HRAT17	0.812646	0.00845621
HRAT92	-1.03308	0.00189143
HRC	-0.82147	0.0050858
HRH1	1.39033	0.0259253
HRSP12	-0.727253	0.000583897
HSD17B4	-0.395784	0.0288923
HSF4	-0.936763	0.00550615
HSP90AA1	1.23067	0.000487346
HSP90AB1	0.476878	0.000795738
HSP90B1	0.921923	0.00114097
HSPA13	0.633624	0.00056748
HSPA4	0.345784	0.0409914
HSPA5	0.870419	0.00469893
HSPA8	0.712316	0.00329732
HSPB1	2.12858	2.31585e-14
HSPB3	-0.582827	0.0177659
HSPB7	0.400453	0.0493271
HSPB8	0.562409	0.0290807
HSPBP1	0.436545	0.0197766
HSPG2	0.542132	0.00867889
HSPH1	0.780848	0.000279869
HUWE1	0.630079	0.0037373
HYOU1	0.826723	0.000116014
ICA1L	-0.457282	0.040238
ICK	-0.448954	0.0327888
ICMT	0.447587	0.00898764
IDH2	-0.836573	0.000508105
IDH3B	-0.451307	0.0170104
IDI1	0.306947	0.0190869
IER3	1.30346	0.00070171
IFIT1	-0.848876	0.00904753
IFIT2	-0.638382	0.027273
IFIT3	-0.602454	0.0360945
IFITM2	0.761774	0.000133612
IFNAR1	0.318675	0.0384083
IFRD1	1.09975	0.00224094
IFT122	0.479914	0.0185922
IFT172	-0.546068	0.0218315
IFT22	-0.394204	0.0338368
IGF2BP2	0.476112	0.0322157
IGSF1	-1.71954	0.000394121
IGSF10	-1.41664	0.000477464
IGSF11	-0.886701	0.0354553
IGSF3	-0.497634	0.00659485
IKBIP	1.03326	0.000291199
IL11RA	-0.696352	0.00909771
IL1R1	0.50509	0.00761524
IL1R2	1.44093	0.0187436
IL1RAP	1.09012	0.000891123
ILF2	0.415562	0.00637906
ILVBL	-0.589777	0.00886458
IMMP1L	-0.420575	0.0458725
IMMT	-0.442585	0.00469695
IMPDH1	0.668678	0.000459428
IMPDH2	0.512961	0.00886318
INADL	-1.06906	0.0031544
INAFM2	1.21181	0.00137288
ING4	-0.429465	0.0118852
INPP5F	0.563838	0.00752357
INPP5K	0.369648	0.00355911
INTS1	0.250442	0.0403269
INTS4	0.340835	0.00845808
INTS8	0.342298	0.0350397
IPO4	1.0285	0.000399748
IPP	-0.668314	0.000698179
IQCH-AS1	-0.898822	0.000967861
IRAK1	0.689258	0.0025828
ISCA1	-0.379793	0.00206719
ISCU	-0.519153	0.0201886
ISG20L2	0.310516	0.048358
ISPD	-0.479146	0.0145042
ITGA2	1.30274	0.018081
ITGA3	1.84767	5.94435e-06
ITGA5	1.12693	0.000404699
ITGA7	0.506474	0.00757023
ITGAX	1.05938	0.010596
ITGB1	0.929299	0.000570552
ITGB5	0.678269	0.0038481
ITGB8	0.579029	0.0375384
ITIH5	-0.684527	0.0444121
IVD	-0.596149	0.000101749
JAGN1	0.862365	4.65724e-05
JAKMIP3	-1.28001	0.00145394
JARID2	-0.537635	0.0109002
JAZF1	0.455087	0.0363904
JDP2	1.29304	0.000299004
JHDM1D-AS1	-0.645471	0.0181015
JMJD7	-0.564635	0.0133203
JPH1	0.54556	0.0426968
JTB	0.51582	1.90384e-06
KARS	0.276669	0.00752473
KAT2B	-0.368454	0.0212758
KATNBL1	0.461116	0.000467531
KAZN	-0.627669	0.0444758
KBTBD3	-0.568941	0.0176286
KBTBD6	-0.580282	0.0144591
KCNAB2	-0.519469	0.0119334
KCND3	-0.495689	0.0448741
KCNJ2-AS1	-0.782503	0.00932118
KCNK3	1.23106	0.0446347
KCNT1	-1.58941	0.000165787
KCTD11	0.47283	0.0268386
KCTD13	0.617383	0.00237945
KCTD15	0.493047	0.0277794
KCTD18	-0.385951	0.0130669
KCTD21	0.540242	0.00852476
KDELC2	0.388838	0.04025
KDELR2	0.643006	2.1789e-06
KDELR3	0.70719	0.03414
KDM3B	-0.275407	0.0402375
KDM4B	-0.288678	0.0218456
KDM5D	-3.17759	0.01437
KDSR	0.310883	0.0129757
KIAA0232	-0.443024	0.0028158
KIAA0556	0.485089	0.04198
KIAA1217	-0.376326	0.02064
KIAA1429	0.308628	0.0108785
KIAA1456	-0.647205	0.0324225
KIDINS220	0.354647	0.0178232
KIF1B	0.479203	0.0178232
KIF1C	-0.386866	0.000154176
KIF22	-0.615028	0.0249215
KIF24	1.45706	0.00274956
KIF3B	0.666317	0.00128706
KIFC3	0.368874	0.0180664
KLC2	0.637056	4.06158e-05
KLF5	1.14898	0.0271107
KLF6	0.580495	0.00561032
KLF9	-0.540719	0.00206203
KLHDC1	-0.531994	0.0195207
KLHDC2	-0.514318	0.010228
KLHDC3	-0.556177	0.0180664
KLHDC8B	0.364863	0.0451662
KLHL11	-0.678437	0.029174
KLHL17	0.480107	0.0288327
KLHL22	-0.555461	0.00149351
KLHL24	-1.18424	4.23749e-06
KLHL25	1.0601	0.000112614
KLHL28	-0.24358	0.0377097
KLHL30	-0.525136	0.0432122
KLHL38	-1.70211	0.00443385
KLHL4	1.90917	0.00428941
KLHL40	2.5758	0.00232077
KLHL42	0.406453	0.0285973
KLHL6	0.852661	0.0282549
KLHL7	-0.969659	0.000151789
KMT2E	0.263857	0.0436762
KNSTRN	0.781572	0.00706613
KPNA3	0.510843	0.000660636
KPNB1	0.341498	0.00999492
KRAS	0.429364	0.00308697
KRT18	2.85665	7.29072e-05
KRT8	0.898072	0.00515575
KXD1	0.24471	0.0130838
KY	-1.28439	0.00571045
L2HGDH	-0.453665	0.0013345
L3HYPDH	0.917537	0.000559277
LACTB2	-0.350811	0.0461124
LAD1	1.96837	0.00106588
LAMB1	-0.366693	0.0283066
LAMC2	2.68652	0.0013486
LAMTOR4	-0.444759	0.00220629
LAPTM4A	-0.36843	0.0240107
LAPTM5	1.15153	0.00551662
LARP7	-0.259041	0.0109324
LAT2	1.17184	0.00232077
LATS2	0.376439	0.0252138
LBH	0.571537	0.0367967
LCLAT1	0.680012	0.0219445
LCNL1	-3.21306	2.4215e-05
LCP1	1.27006	0.00484564
LDB3	-0.683584	0.0441417
LDHB	-0.708638	0.0156377
LDHD	-1.04756	0.000856227
LDLR	0.787059	0.00507617
LDLRAD3	0.74004	0.0264654
LDLRAD4	-0.588006	0.00977287
LDLRAP1	0.397432	0.0173798
LGALS3BP	-0.853741	0.00400399
LGI2	1.29573	0.00645242
LGR6	-0.996186	0.0242722
LHFPL2	0.790641	0.00471229
LIAS	-0.64848	0.00229073
LIFR	-0.530929	0.04198
LIFR-AS1	-0.889664	0.0160805
LIG4	0.399991	0.0363904
LILRB3	1.50883	0.0239838
LIMD2	0.971307	0.0136081
LIMK1	0.650725	0.00474424
LIN7A	0.8281	2.86848e-05
LINC00116	-0.77844	0.00347033
LINC00493	-0.329292	0.0297122
LINC00641	0.637519	0.0125254
LINC00657	-0.326563	0.00706819
LINC00844	-1.48349	7.54414e-05
LINC00863	-0.685156	0.00338427
LINC00886	-1.07281	0.00092329
LINC00888	-0.578557	0.0257622
LINC00893	-0.790273	0.0157024
LINC00998	-0.763599	0.00427015
LINC01018	-1.22369	0.0377282
LINC01460	-1.41166	0.00206203
LIPA	0.584193	0.0224606
LIPE	0.500539	0.0382753
LIPG	4.57895	0.000166711
LLPH	0.640562	0.00568948
LMAN1L	-1.75061	0.0211516
LMAN2L	0.617354	0.00101476
LMBR1L	-0.398678	0.0129116
LMCD1	3.00188	4.65724e-05
LMNA	0.394513	0.0163696
LMNB1	1.08202	0.0159078
LMNB2	0.570936	0.00537198
LMO4	0.483137	0.00418048
LMOD2	-0.957296	0.00508997
LMOD3	-0.551618	0.0422668
LOXL1-AS1	1.4729	0.00239117
LOXL2	1.16804	0.00110668
LOXL4	2.84189	0.000576718
LPCAT3	0.441234	0.0377767
LRFN3	0.944967	0.000201207
LRIG1	-0.516119	0.00301435
LRIG3	-0.566469	0.00130737
LRP10	0.538498	0.00137399
LRPAP1	-0.36197	0.00845808
LRPPRC	-0.298049	0.0235853
LRRC14B	-1.71805	0.0232028
LRRC17	1.32837	0.0260577
LRRC2	-0.767244	0.00568948
LRRC20	-0.873343	0.00149351
LRRC3	0.851646	0.00563304
LRRC39	-1.33302	0.000800699
LRRC59	1.1525	4.23749e-06
LRRC8B	1.08038	0.00659485
LRRC8D	0.623827	0.00845808
LRRFIP1	0.579366	0.00137288
LRRN3	-1.62227	0.013487
LSM12	0.316329	0.0271848
LSMEM2	-1.21499	0.00529324
LSS	-0.36607	0.00308697
LTBP4	-0.455549	0.018932
LTBR	0.483214	0.034169
LUC7L3	-0.33339	0.0302286
LY96	1.2312	0.0483112
LYAR	0.516656	0.0173021
LYN	0.572342	0.0375118
LYNX1	-0.67295	0.00181479
LYPLA2	0.422196	0.00222663
LYRM5	-0.513948	0.00208267
LYRM9	-0.844436	0.0188982
LYZ	1.20116	0.0461646
M6PR	0.266046	0.034805
MAD2L1BP	-0.383693	0.00536135
MADD	-0.436752	0.0328226
MAEL	-1.09097	0.00814241
MAGEF1	-0.537781	0.00194794
MAGI2	-0.426452	0.0350703
MAGI3	0.391998	0.0385854
MAGT1	0.485112	0.00406789
MALT1	0.347784	0.0209521
MAMDC2	-1.21394	0.000530628
MANF	1.11048	0.000739791
MAOB	-0.834376	0.00219504
MAP1B	0.856318	0.0028158
MAP1LC3B	0.367764	0.0316108
MAP1S	0.523783	0.0118852
MAP2K1	1.1774	8.42675e-05
MAP2K3	1.44131	0.00489505
MAP3K13	0.32476	0.0448847
MAP3K3	0.662574	0.0023495
MAP3K9	0.80902	0.0156539
MAP4K4	0.606527	0.0282035
MAP4K5	0.276688	0.0223407
MAPK1IP1L	0.313081	0.00962202
MAPK6	0.413098	0.0145891
MAPK7	0.427431	0.0181446
MAPKAP1	0.321553	0.00353195
MAPKAPK3	-0.460132	0.00549794
MAPRE1	0.343152	0.0183018
MARCH1	0.897584	0.0365502
MARCH3	1.28195	0.000166711
MARCH5	0.654015	0.00639747
MARCO	2.59103	0.0125023
MAT2B	-0.298951	0.0359741
MATN2	-0.957022	0.00117627
MB	-1.17071	3.0397e-05
MBD1	0.238045	0.00568948
MBD3	0.445532	0.00306156
MBNL1-AS1	0.936559	0.00334485
MBNL3	-1.3204	0.00407553
MBOAT7	0.474727	0.00295924
MCAM	0.448211	0.0192278
MCCC1	-0.371923	0.0211472
MCCC2	-0.54018	0.00232077
MCEE	-0.737071	0.00390826
MCFD2	0.517415	0.00515575
MCM9	0.420563	0.0267528
MCRS1	-0.326572	0.0211472
MCU	0.393459	0.0122126
MDGA1	-1.05095	0.0282238
MDH1	-0.48422	0.0166312
MDH2	-0.639899	0.0002863
ME3	-0.561305	0.000909562
MED10	0.50482	0.0270796
MED15	0.487673	0.000112614
MED16	0.41602	0.0182554
MED19	0.582805	0.000923012
MED6	-0.37948	0.0209554
MED8	0.427554	0.013383
MED9	-0.386041	0.018081
MEG3	-0.75935	0.00484564
MEGF8	-0.337798	0.030319
MEIS1	0.542882	0.031696
MEIS2	0.526319	0.00994568
MEMO1	0.329836	0.00824092
MEN1	0.524754	0.00542605
MET	0.662077	0.0217165
METTL1	1.09528	0.00814241
METTL15	-0.274252	0.010228
METTL17	-0.265415	0.0293456
METTL21A	-0.275542	0.0477649
METTL22	0.757555	0.00115039
METTL25	-0.694736	0.00629629
METTL6	0.493431	0.0169796
METTL7A	-0.418739	0.0195207
METTL9	0.226034	0.0179861
MFAP4	-1.02369	0.000939177
MFHAS1	0.404425	0.0492756
MFSD10	0.350999	0.0207887
MFSD12	0.830288	0.00624026
MFSD2A	3.137	0.000153432
MGA	-0.282211	0.0403819
MGME1	-0.555332	0.00065511
MGST3	-0.592744	0.0103976
MICAL1	0.640208	0.00291407
MICAL2	0.643099	0.00660988
MICALL1	0.378428	0.0235457
MICALL2	0.927936	0.000296179
MIEF2	-0.455032	0.0100696
MIIP	0.499432	0.0470471
MINA	0.342135	0.0121232
MINOS1	-0.647015	8.92729e-06
MIPEP	-0.37387	0.0305369
MIR1-1HG	-1.24634	0.00525345
MIR133A1HG	-1.60226	0.0125427
MIR143HG	-0.682329	0.0436556
MIR210HG	-0.846035	0.00676901
MIR4435-2HG	1.52804	0.00111932
MKKS	-0.407696	0.00300871
MKL1	0.443214	0.0096618
MKL2	-0.333439	0.0126824
MKRN1	-0.294781	0.00370431
MKRN2	-0.340958	0.0172356
MLF1	-0.805261	0.00648609
MLLT1	0.331309	0.045153
MLPH	-0.668555	0.0305905
MLX	-0.402359	0.00530145
MLXIP	0.480657	0.000389813
MMAB	-0.257418	0.032801
MMACHC	-0.585895	0.022241
MMD	0.671878	0.0262739
MME	-1.1049	0.00189143
MMGT1	0.379862	0.0087688
MMP19	1.08682	0.000516553
MMP2	-0.583927	0.0278695
MNDA	1.95127	0.0335832
MOAP1	-0.775125	1.24608e-05
MOB3A	0.366603	0.0395012
MOB3B	-0.969452	0.013411
MOCS2	-0.468638	0.00228257
MOCS3	-0.495476	0.0301576
MORC4	0.663789	0.0142263
MORF4L2	0.318157	0.00401969
MPC1	-0.681336	0.0230759
MPDU1	0.58111	0.00326491
MPHOSPH8	-0.454912	0.00931214
MPHOSPH9	-0.524872	0.00124061
MPI	-0.642318	0.0183083
MPRIP	0.821931	0.00082507
MPZL3	1.07234	0.00167245
MRFAP1L1	-0.218889	0.0499592
MRM1	-0.563911	0.0202613
MRO	-1.68732	0.00275909
MROH8	-0.757094	0.0484533
MRPL15	-0.306697	0.00168456
MRPL16	-0.541936	0.0023495
MRPL20	-0.233029	0.0158841
MRPL30	-0.267841	0.0324439
MRPL36	-0.402967	0.0320665
MRPL44	-0.32702	0.00740906
MRPL45	-0.405641	0.00740086
MRPL46	-0.437087	0.00681786
MRPL51	-0.227542	0.0305461
MRPL52	0.322483	0.00464573
MRPS18B	-0.28187	0.0169513
MRPS21	-0.537172	0.000370818
MRPS23	-0.375772	0.0321021
MRPS25	-0.837755	0.00224433
MRPS27	-0.30464	0.00360614
MRPS28	-0.284821	0.0198779
MRPS31P5	-0.659111	0.00112028
MRPS33	-0.388412	0.0242188
MRPS35	-0.271642	0.00926905
MRPS36	-0.441389	0.00338427
MRPS9	-0.486886	0.00526651
MRS2	-0.498106	0.000524311
MSANTD3	0.61217	0.00667077
MSC	0.712559	0.0440933
MSC-AS1	0.674694	0.010607
MSL2	0.256217	0.0410749
MSMO1	0.565586	0.0267513
MSN	1.01398	0.000141554
MTA2	0.320951	0.01095
MTDH	0.29438	0.0173798
MTERF4	-0.510296	0.00269759
MTF1	0.264557	0.0372536
MTFR1	0.847448	0.00192914
MTHFR	-0.435321	0.0279147
MTIF2	-0.400823	0.00129291
MTIF3	-0.462385	0.0210226
MTMR12	0.250734	0.0300444
MTMR14	-0.615728	0.00418048
MTO1	-0.365224	0.0366696
MTPN	0.565493	0.000144423
MTR	-0.277813	0.0300444
MTUS1	-0.419647	0.013248
MTUS2	-0.523113	0.0430398
MUT	-0.477578	0.00130782
MXD3	0.688727	0.0419403
MYADM	0.564614	0.0213708
MYADML2	-1.50088	0.0010074
MYBBP1A	0.30384	0.0334443
MYBL1	0.848153	0.0485285
MYBPC3	-0.789469	0.00168988
MYCBP2	-0.22382	0.0102973
MYD88	0.562432	0.00735684
MYDGF	1.07757	4.23749e-06
MYEOV2	-0.410577	0.00410795
MYH11	-0.804456	0.00226152
MYH3	1.23307	0.00188826
MYH7	-0.825319	0.0414505
MYH9	1.48079	2.31038e-05
MYL12B	0.523283	0.00330177
MYL3	-0.749722	0.00128706
MYL6B	-0.5672	5.34921e-05
MYLK3	-0.793634	0.000570668
MYLK4	-1.38076	0.00330177
MYO16	1.13251	0.0420176
MYO18A	-0.290728	0.0175033
MYO1C	0.436863	0.00551831
MYO1D	0.676708	0.0409914
MYO1E	0.581415	0.0125427
MYO1G	1.95587	0.000570668
MYO5A	0.708906	0.0156655
MYO5B	1.27293	0.00549247
MYO9B	0.27224	0.0208213
MYOC	-1.77939	0.0148784
MYOM2	-1.32598	0.00550615
MYOM3	-0.526134	0.00266461
MYOT	2.31591	3.18677e-05
MYPN	0.646479	0.0464949
MYZAP	-1.13217	4.59438e-05
N4BP2L2	-0.345059	0.00531817
N6AMT1	-0.644611	0.00221424
NAA10	0.622076	4.23749e-06
NAA15	0.41156	0.018932
NAA38	-0.46701	0.000527547
NAA40	-0.301584	0.0259305
NABP1	0.838944	0.0451308
NADSYN1	0.440735	0.00112028
NAGA	0.535628	0.017725
NAMPT	0.472763	0.0117752
NANS	0.779917	5.45491e-05
NAP1L2	-0.766388	0.00349642
NAV1	0.63944	0.0188711
NAV2	0.620742	0.010469
NBAS	-0.450154	0.0255175
NBEAL2	0.60819	0.0163383
NBN	-0.325763	0.00145394
NBPF8	0.475521	0.0365212
NCAM1	0.850869	0.00134828
NCF2	1.30751	0.00318188
NCKAP1	0.250463	0.0440531
NCKIPSD	-0.496325	0.0322233
NCLN	0.676257	4.06158e-05
NCOA2	-0.359887	0.0103976
NCOA4	-0.296064	0.0282588
NCS1	1.56775	0.0010074
NDE1	0.343306	0.0303275
NDNF	0.850819	0.00693571
NDUFA1	-0.837648	7.94806e-05
NDUFA10	-0.694087	0.00100914
NDUFA11	-0.314433	0.00529802
NDUFA13	-0.736324	4.27406e-05
NDUFA2	-0.648427	0.00216421
NDUFA4	-0.492345	0.00564457
NDUFA5	-0.572088	0.00744385
NDUFA6	-0.517152	0.000418344
NDUFA6-AS1	-0.729403	0.00629797
NDUFA8	-0.431301	0.0336743
NDUFA9	-0.485788	0.00146017
NDUFAB1	-0.499726	0.0353326
NDUFAF1	-0.515481	0.0210331
NDUFB10	-0.79515	4.71731e-05
NDUFB3	-0.724123	6.31102e-05
NDUFB5	-0.619925	0.00166992
NDUFB6	-0.681063	2.81757e-08
NDUFB7	-0.623871	0.000996643
NDUFB9	-0.436795	0.00431765
NDUFC1	-0.6939	2.54676e-05
NDUFS1	-0.606121	0.000384125
NDUFS2	-0.58286	0.00418542
NDUFS3	-0.423995	0.0321984
NDUFS4	-0.559993	0.000338011
NDUFS6	-0.429294	0.0076568
NDUFS7	-0.607695	0.0224793
NDUFV1	-0.766993	3.51433e-05
NEAT1	-0.667534	0.0322984
NEBL	-0.655357	0.00221071
NEDD8	-0.218763	0.04198
NEGR1	-0.499229	0.0238553
NEK10	-1.72732	2.1789e-06
NEK7	0.614074	0.00413992
NEK9	-0.408874	0.00507617
NELFCD	-0.263531	0.0347608
NEU1	0.626161	0.00141879
NEURL2	-0.682796	0.0378595
NF1	-0.245286	0.0340873
NF2	1.0124	0.000212048
NFAM1	1.21415	0.045153
NFE2L1	-0.772139	0.000460606
NFIB	0.31848	0.00065511
NFIC	0.306083	0.00840241
NFKB2	0.496193	0.0234323
NGF	-0.42893	0.0498159
NGFRAP1	-0.811203	4.23749e-06
NHEJ1	0.575646	0.00274956
NICN1	-0.538886	0.00474424
NIFK	0.650603	0.00144865
NIFK-AS1	-0.885593	0.000379181
NINL	-1.76858	0.000240698
NIP7	0.58978	0.0036593
NIPA2	0.651705	0.00593239
NIPSNAP3B	-0.539992	0.0409571
NIT2	-0.514027	0.00161489
NKX2-5	0.40188	0.00417993
NLE1	0.572404	0.0213087
NLGN4X	-0.708744	0.0434063
NLRC4	0.813426	0.00964596
NLRC5	-0.527095	0.0283066
NME1	1.26595	0.000233361
NMNAT1	-0.638349	0.00236328
NMNAT3	-0.716156	0.016556
NMT1	0.266709	0.0111973
NNT	-0.93956	5.84095e-06
NOA1	-0.32841	0.0406703
NOL11	0.28544	0.0294795
NOL3	-0.452119	0.0228289
NOL6	0.427632	0.0451308
NOL7	0.51281	0.000121506
NOL9	0.353955	0.0413257
NOP2	0.69428	4.79265e-06
NOP56	0.508497	0.00279252
NOP58	0.303815	0.0412131
NOS1AP	-0.732382	0.0321296
NOTCH2	0.657449	0.0199475
NOTCH3	0.535298	0.00590445
NPC1	0.455162	0.0158071
NPIPP1	0.634321	0.00362824
NPL	1.043	0.0178955
NPM3	0.76403	0.0422968
NPNT	1.26632	0.0144934
NPPB	3.51612	0.00176486
NPR1	0.606405	0.031696
NR0B2	-0.973188	0.00809158
NR2C1	-0.305778	0.0438708
NR2C2	-0.38566	0.0338133
NR2C2AP	0.715314	0.00825917
NRAS	0.764469	0.000315295
NRBF2	0.589268	0.00802319
NRBP1	0.476604	0.00140349
NRF1	-0.377161	0.0187497
NRP1	0.351526	0.00473213
NRROS	1.30269	0.0322128
NRSN2	0.409365	0.0336886
NRXN3	1.27569	0.0210226
NSF	0.579573	0.00192914
NSL1	0.245222	0.028658
NSMCE2	-0.346011	0.04198
NSMF	0.363131	0.0343305
NSUN5	0.615625	0.000832502
NT5C1A	-2.11205	0.000112614
NT5C3A	-0.301488	0.021289
NT5C3B	0.581676	7.29072e-05
NT5DC3	0.806086	0.0148151
NTHL1	-0.787377	0.0191432
NTMT1	-0.371125	0.000819167
NUBPL	-0.424458	0.0443584
NUCKS1	-0.273568	0.0450067
NUDT12	-0.479535	0.00356211
NUDT13	-0.724454	0.00714483
NUDT3	-0.60314	0.00265387
NUDT5	0.423222	0.0268503
NUDT6	-1.09484	0.00137856
NUDT7	-0.829248	0.00999492
NUMB	0.232559	0.00370431
NUP188	0.889845	6.28104e-05
NUP205	0.370119	0.0406273
NUP88	0.298825	0.0358023
NUS1	0.405525	0.00122071
NUTF2	0.557052	1.90384e-06
NUTM2B-AS1	0.312529	0.0267921
NXPE3	-0.463086	0.00334485
NXPH3	1.03067	0.00995064
NXT1	0.758033	0.0391584
NYNRIN	0.485957	0.0203592
OARD1	-0.341584	0.0334593
OAZ2	-0.544327	0.0108791
OCIAD1	-0.308763	0.00797716
ODC1	0.632569	0.0322042
OPA1	-0.261855	0.00702649
OPHN1	0.70703	0.0228178
OPLAH	-0.648805	0.00642519
OPN3	0.831939	0.0234574
OPTN	-0.272897	0.0221005
ORAI2	0.704403	0.0267498
ORC2	-0.358249	0.00532682
ORC5	0.436088	0.0294467
ORMDL2	1.05764	5.45491e-05
OSBP	-0.274731	0.0136441
OSBP2	-1.01985	0.00206203
OSBPL8	0.388789	0.0139821
OSER1-AS1	-0.79493	0.00917098
OSGEPL1	-0.711294	0.00555864
OST4	-0.336009	0.00088263
OSTC	0.679345	0.000815201
OSTM1	0.327303	0.0321337
OTUD6B	0.418104	0.0204783
OTUD6B-AS1	-0.284432	0.00143644
OVAAL	1.86471	0.0011552
OXA1L	-0.423426	0.0144637
OXSR1	0.39937	0.0379306
P2RX5-TAX1BP3	0.99099	0.00206203
P3H1	0.58313	0.0104683
P3H2	1.95643	0.0166382
P4HA2	0.665652	0.00752473
P4HTM	-0.365335	0.0334949
PA2G4	0.359021	0.000795738
PABPC1	0.411015	0.00480253
PACS1	0.551171	0.0165382
PAFAH1B2	0.346824	0.00353195
PAFAH2	-0.37699	0.0407415
PAG1	0.731389	0.0032839
PAGR1	-0.305317	0.0473168
PAIP1	0.314414	0.0141807
PAIP2B	-1.0593	0.00159753
PAK1IP1	0.590323	0.0137143
PAK6	-0.925548	0.0122479
PALMD	-0.434472	0.020442
PANK4	-0.370534	0.0437504
PANX1	0.925502	0.00459664
PAPOLA	0.340627	0.0347673
PAPSS1	0.452124	0.015005
PARD3	0.9537	0.000621669
PARD3B	-0.641451	0.0131696
PARK7	-0.233388	0.00308697
PARL	-0.364015	0.012037
PARP10	-0.498639	0.00737438
PARVA	0.364343	0.0313383
PAXIP1-AS1	-0.591579	0.040238
PBXIP1	-0.609627	0.00254497
PCCA	-0.472285	0.0169796
PCCB	-0.707789	0.000570668
PCMTD1	-0.377341	0.00738714
PCMTD2	-0.790504	5.60789e-06
PCYOX1	-0.75846	0.000390366
PCYT1A	-0.280896	0.0304362
PCYT2	-0.447554	0.0174179
PDCD6IP	0.293653	0.00524009
PDE3A	-0.522889	0.0310162
PDE8A	0.420993	0.007888
PDHA1	-0.371908	0.00308697
PDHB	-0.577566	0.00128676
PDHX	-0.356786	0.0174731
PDIA3	0.573151	0.000515036
PDIA4	0.971996	4.23749e-06
PDIA6	0.606776	0.0101609
PDK1	-0.551606	1.90192e-05
PDLIM7	0.808325	0.0271543
PDZD8	0.421208	0.0204005
PEA15	1.01227	2.69555e-05
PEBP4	-0.847689	0.00958902
PECR	-0.76266	0.0226942
PEF1	0.364177	0.00267791
PER3	-0.890354	0.00692159
PERM1	-1.3601	0.00485239
PEX1	-0.317981	0.0280308
PEX11B	-0.277251	0.0156498
PEX12	-0.414636	0.0445786
PEX7	-0.666045	0.0125077
PFKFB2	-0.970467	0.000779188
PFKM	-1.13115	3.04335e-05
PFKP	0.779788	0.0320665
PFN1	0.75174	0.000570668
PGBD1	0.464072	0.0352703
PGK1	-0.31527	0.00710682
PGM2	0.325555	0.0486371
PGM3	0.595496	0.000766957
PGRMC1	0.452599	0.00406734
PHACTR1	-0.636624	0.0138283
PHACTR2	0.251171	0.0190869
PHACTR4	0.575695	0.000370818
PHC3	-0.2696	0.0223789
PHF3	-0.313322	0.0462194
PHF7	-0.958711	0.0117726
PHKA1	-0.590371	0.0210752
PHKA2	-0.607508	0.00585819
PHKB	-0.299046	0.043741
PHKG1	-2.08651	0.000114728
PHKG2	0.488667	0.00417968
PHTF2	0.872255	0.00432415
PHYH	-0.797215	0.00629629
PI4KB	0.320261	0.00102626
PICALM	0.668399	0.00347033
PID1	-0.5894	0.00496004
PIFO	-1.2939	0.00070219
PIGA	0.552714	0.0204012
PIGU	0.438323	0.0162674
PIK3R1	-0.567703	0.0254305
PIP4K2A	0.392016	0.0382236
PIP4K2C	0.489066	0.00163897
PIP5K1B	-0.499321	0.0461124
PIP5K1C	0.295573	0.00661797
PITHD1	0.343358	0.0124807
PITPNA	0.484903	0.000893886
PITPNM1	0.357671	0.0145014
PKIA	-0.442768	0.0338533
PKNOX2	0.61804	0.0133737
PLA1A	-1.08224	0.0174665
PLA2R1	-0.887779	0.00244926
PLAG1	-0.450429	0.0185481
PLAU	0.831056	0.00472756
PLAUR	0.928709	0.0435394
PLCB4	-0.409641	0.0476729
PLEKHA6	-0.460868	0.0429855
PLEKHB1	-1.11919	0.023981
PLEKHM2	0.267325	0.0364098
PLEKHM3	-1.25325	0.000967898
PLEKHO1	0.778634	0.00268523
PLEKHO2	0.435187	0.0312734
PLIN3	1.07208	0.00278492
PLIN5	-0.952352	0.00441054
PLOD1	0.425172	0.0187033
PLOD2	0.69854	0.00255954
PLOD3	0.467864	0.0171346
PLP2	1.39537	4.37714e-06
PLPP7	-0.795096	0.00102471
PLXNA1	0.516965	0.00600343
PLXNC1	0.741338	0.043346
PMEPA1	1.22405	3.18677e-05
PMF1	-0.342394	0.0106118
PML	0.266484	0.0179137
PMPCA	-0.32571	0.0268735
PMPCB	-0.306612	0.00318716
PNISR	-0.461107	0.00417115
PNKD	-0.663561	0.00181479
PNMA3	-2.25246	0.000698179
PNP	0.703917	0.0145886
PNPLA4	-0.708972	0.00639668
PNPLA6	0.428726	0.00555864
PNPLA7	-1.11504	0.00283576
PODN	-0.784211	0.0323484
POGLUT1	0.941633	0.000168878
POGZ	-0.259318	0.0315798
POLD1	0.391946	0.0313732
POLD2	0.671869	0.000814506
POLE3	0.444943	0.00503706
POLM	-0.409895	0.0263396
POLR1E	0.587273	0.0108277
POLR2I	-0.403586	0.0125077
POLR2L	-0.460252	0.000118394
POLR3D	0.552958	0.00832894
POMT2	0.515326	0.000157077
POP4	0.479772	0.0040541
POP5	-0.464621	0.041923
POP7	0.400833	0.0212889
PORCN	0.7164	0.00164423
POU2F2	1.57304	0.0397622
PPA2	-0.510097	0.000996643
PPARD	0.394061	0.000430632
PPARGC1B	-0.656676	0.00821889
PPFIBP1	-0.485045	0.0173798
PPM1G	0.366326	0.00417993
PPM1K	-0.858907	0.00383867
PPM1L	-0.437111	0.0276346
PPME1	0.392195	0.000246133
PPOX	-0.637614	0.00010349
PPP1CA	0.444065	0.00262257
PPP1R11	0.417928	0.00146347
PPP1R12A	0.274293	0.0227101
PPP1R12B	-1.05295	0.0010083
PPP1R13B	-0.675371	0.00454185
PPP1R14C	-0.540422	0.0390072
PPP1R15B	0.356806	0.0261896
PPP1R18	0.529135	0.0132571
PPP1R1C	-0.929597	0.0223407
PPP1R37	0.322714	0.0280308
PPP1R3A	-0.70708	0.0243103
PPP1R3B	-0.794927	0.000406996
PPP2R1B	0.524751	0.00846423
PPP2R2D	-0.297571	0.0398114
PPP2R3B_X_-_1	-0.400933	0.0489958
PPP2R5B	0.283291	0.0364657
PPP2R5E	0.291341	0.0108277
PPP3CA	0.326162	0.0225653
PPP6R1	0.508653	0.000348766
PPRC1	0.495689	0.00629629
PPTC7	-0.431202	0.0428015
PRAF2	0.766008	0.01669
PRDM4	0.306608	0.023142
PRDX1	0.381639	0.0140996
PRDX2	-0.469857	0.00496213
PRDX3	-0.358199	0.0464949
PRDX5	-0.591433	7.29072e-05
PRELID1	1.24287	1.65016e-08
PRELP	-1.23435	0.0133838
PRIMA1	0.550725	0.0434764
PRKAG1	-0.373229	0.0124906
PRKAR1B	-0.77364	0.00227982
PRKCD	0.737769	0.00229979
PRKCDBP	1.16814	0.000800408
PRKY	-3.11427	0.0230759
PRODH	-1.0006	0.0133109
PROSER1	0.28287	0.0233099
PROSER3	1.2461	0.00449763
PRPF19	0.383099	0.00809158
PRRC1	0.34162	0.0130838
PRRC2A	0.213783	0.0465078
PRRG1	-0.380648	0.022349
PRRX1	0.621417	0.0204541
PRSS23	0.865271	0.0118852
PRUNE	-0.595226	0.00532499
PSAP	-0.302504	0.00189104
PSMA5	0.360934	0.0119969
PSMB10	-0.36058	0.0267162
PSMB4	0.175208	0.0239141
PSMC3	0.171212	0.0492551
PSMC4	0.477083	0.00110668
PSMD10	0.239364	0.0447627
PSMD11	0.237455	0.0435223
PSMD3	0.195887	0.0491691
[truncated: 1,007 more rows]
